# Supplementary material for: Cultivating the Bacterial Microbiota of Populus Roots
Source: mSystems. 2021 Jun 22;6(3):e01306-20. doi: 10.1128/mSystems.01306-20 (PMC8269261; doi:10.1128/mSystems.01306-20)
Supplement: TABLE S2 [file msystems.01306-20-st002.xlsx]

## Sheet: Sheet1
Strain ID	Tree ID	Tree Species	Isolation year	Sample collection location	Isolation source	RDP Taxonomy	Phylum	Class	Order	Family	Genus	Strain	Genome
BK018	KOR	P. deltoides	2018	Bellville, GA	root	Variovorax guangxiensis (T)	Proteobacteria	Betaproteobacteria	Burkholderiales	Comamonadaceae	Variovorax	Variovorax BK018	NA
BK047	KOR	P. deltoides	2018	Bellville, GA	root	Variovorax soli (T)	Proteobacteria	Betaproteobacteria	Burkholderiales	Comamonadaceae	Variovorax	Variovorax BK047	NA
BK066	KOR	P. deltoides	2018	Bellville, GA	root	Variovorax soli (T)	Proteobacteria	Betaproteobacteria	Burkholderiales	Comamonadaceae	Variovorax	Variovorax BK066	NA
BK119	KOR	P. deltoides	2018	Bellville, GA	root	Variovorax soli (T)	Proteobacteria	Betaproteobacteria	Burkholderiales	Comamonadaceae	Variovorax	Variovorax BK119	2799112243
BK151	IQD	P. deltoides	2018	Bellville, GA	root	Variovorax guangxiensis (T)	Proteobacteria	Betaproteobacteria	Burkholderiales	Comamonadaceae	Variovorax	Variovorax BK151	2799112225
BK153	IQD	P. deltoides	2018	Bellville, GA	root	Variovorax guangxiensis (T)	Proteobacteria	Betaproteobacteria	Burkholderiales	Comamonadaceae	Variovorax	Variovorax BK153	NA
BK370	IQD	P. deltoides	2018	Bellville, GA	root	Variovorax guangxiensis (T)	Proteobacteria	Betaproteobacteria	Burkholderiales	Comamonadaceae	Variovorax	Variovorax BK370	2795386127
BK460	WV94	P. deltoides	2018	Bellville, GA	root	Variovorax boronicumulans (T)	Proteobacteria	Betaproteobacteria	Burkholderiales	Comamonadaceae	Variovorax	Variovorax BK460	2795386117
BK613	WV94	P. deltoides	2018	Bellville, GA	root	Variovorax guangxiensis (T)	Proteobacteria	Betaproteobacteria	Burkholderiales	Comamonadaceae	Variovorax	Variovorax BK613	2825234338
BK658	KOR	P. deltoides	2018	Bellville, GA	root	Variovorax soli (T)	Proteobacteria	Betaproteobacteria	Burkholderiales	Comamonadaceae	Variovorax	Variovorax BK658	2825270441
BT01	B1	P. deltoides	2018	Caney Fork River basin, TN	Rhizosphere	Variovorax soli (T)	Proteobacteria	Betaproteobacteria	Burkholderiales	Comamonadaceae	Variovorax	Variovorax BT01	2738543013
BT02	U3	P. deltoides	2018	Caney Fork River basin, TN	Rhizosphere	Variovorax boronicumulans (T)	Proteobacteria	Betaproteobacteria	Burkholderiales	Comamonadaceae	Variovorax	Variovorax BT02	NA
BT07	U2	P. deltoides	2018	Caney Fork River basin, TN	Rhizosphere	Variovorax boronicumulans (T)	Proteobacteria	Betaproteobacteria	Burkholderiales	Comamonadaceae	Variovorax	Variovorax BT07	NA
CF013	TNP	P. deltoides	2010	Caney Fork River basin, TN	Rhizosphere	Ramlibacter ginsenosidimutans (T)	Proteobacteria	Betaproteobacteria	Burkholderiales	Comamonadaceae	Variovorax	Variovorax CF013	NA
CF015	TNP	P. deltoides	2010	Caney Fork River basin, TN	Rhizosphere	Variovorax boronicumulans (T)	Proteobacteria	Betaproteobacteria	Burkholderiales	Comamonadaceae	Variovorax	Variovorax CF015	NA
CF016	TNP	P. deltoides	2010	Caney Fork River basin, TN	Rhizosphere	Variovorax guangxiensis (T)	Proteobacteria	Betaproteobacteria	Burkholderiales	Comamonadaceae	Variovorax	Variovorax CF016	NA
CF024	TNP02B	P. deltoides	2010	Caney Fork River basin, TN	Rhizosphere	Variovorax boronicumulans (T)	Proteobacteria	Betaproteobacteria	Burkholderiales	Comamonadaceae	Variovorax	Variovorax CF024	NA
CF045	TNP05B	P. deltoides	2010	Caney Fork River basin, TN	Rhizosphere	Variovorax ginsengisoli (T)	Proteobacteria	Betaproteobacteria	Burkholderiales	Comamonadaceae	Variovorax	Variovorax CF045	NA
CF057	TNP06	P. deltoides	2010	Caney Fork River basin, TN	Rhizosphere	Variovorax paradoxus (T)	Proteobacteria	Betaproteobacteria	Burkholderiales	Comamonadaceae	Variovorax	Variovorax CF057	NA
CF079	TNP02B	P. deltoides	2010	Caney Fork River basin, TN	Endosphere	Variovorax ginsengisoli (T)	Proteobacteria	Betaproteobacteria	Burkholderiales	Comamonadaceae	Variovorax	Variovorax CF079	2687453692
CF094	TNP04	P. deltoides	2010	Caney Fork River basin, TN	Endosphere	Variovorax ginsengisoli (T)	Proteobacteria	Betaproteobacteria	Burkholderiales	Comamonadaceae	Variovorax	Variovorax CF094	NA
CF106	TNP05B	P. deltoides	2010	Caney Fork River basin, TN	Endosphere	Variovorax ginsengisoli (T)	Proteobacteria	Betaproteobacteria	Burkholderiales	Comamonadaceae	Variovorax	Variovorax CF106	NA
CF127	TNP09	P. deltoides	2010	Caney Fork River basin, TN	Endosphere	Variovorax paradoxus (T)	Proteobacteria	Betaproteobacteria	Burkholderiales	Comamonadaceae	Variovorax	Variovorax CF127	NA
CF130	TNP09	P. deltoides	2010	Caney Fork River basin, TN	Endosphere	Variovorax paradoxus (T)	Proteobacteria	Betaproteobacteria	Burkholderiales	Comamonadaceae	Variovorax	Variovorax CF130	NA
CF143	TNP10	P. deltoides	2010	Caney Fork River basin, TN	Endosphere	Variovorax boronicumulans (T)	Proteobacteria	Betaproteobacteria	Burkholderiales	Comamonadaceae	Variovorax	Variovorax CF143	NA
CF153	TNP09A	P. deltoides	2010	Caney Fork River basin, TN	Rhizosphere	Variovorax paradoxus (T)	Proteobacteria	Betaproteobacteria	Burkholderiales	Comamonadaceae	Variovorax	Variovorax CF153	NA
CF163	TNP10	P. deltoides	2010	Caney Fork River basin, TN	Rhizosphere	Variovorax boronicumulans (T)	Proteobacteria	Betaproteobacteria	Burkholderiales	Comamonadaceae	Variovorax	Variovorax CF163	NA
CF247	TNP11	P. deltoides	2010	Caney Fork River basin, TN	Endosphere	Variovorax paradoxus (T)	Proteobacteria	Betaproteobacteria	Burkholderiales	Comamonadaceae	Variovorax	Variovorax CF247	NA
CF249	TNP11	P. deltoides	2010	Caney Fork River basin, TN	Endosphere	Variovorax paradoxus (T)	Proteobacteria	Betaproteobacteria	Burkholderiales	Comamonadaceae	Variovorax	Variovorax CF249	NA
CF252	TNP11	P. deltoides	2010	Caney Fork River basin, TN	Endosphere	Variovorax paradoxus (T)	Proteobacteria	Betaproteobacteria	Burkholderiales	Comamonadaceae	Variovorax	Variovorax CF252	NA
CF256	TNP11	P. deltoides	2010	Caney Fork River basin, TN	Endosphere	Variovorax paradoxus (T)	Proteobacteria	Betaproteobacteria	Burkholderiales	Comamonadaceae	Variovorax	Variovorax CF256	NA
CF260	TNP11	P. deltoides	2010	Caney Fork River basin, TN	Endosphere	Variovorax paradoxus (T)	Proteobacteria	Betaproteobacteria	Burkholderiales	Comamonadaceae	Variovorax	Variovorax CF260	NA
CF264	TNP11	P. deltoides	2010	Caney Fork River basin, TN	Endosphere	Variovorax paradoxus (T)	Proteobacteria	Betaproteobacteria	Burkholderiales	Comamonadaceae	Variovorax	Variovorax CF264	NA
CF275	TNP11	P. deltoides	2010	Caney Fork River basin, TN	Endosphere	Variovorax boronicumulans (T)	Proteobacteria	Betaproteobacteria	Burkholderiales	Comamonadaceae	Variovorax	Variovorax CF275	NA
CF277	TNP11	P. deltoides	2010	Caney Fork River basin, TN	Endosphere	Variovorax guangxiensis (T)	Proteobacteria	Betaproteobacteria	Burkholderiales	Comamonadaceae	Variovorax	Variovorax CF277	NA
CF313	TNP07	P. deltoides	2010	Caney Fork River basin, TN	Endosphere	Variovorax ginsengisoli (T)	Proteobacteria	Betaproteobacteria	Burkholderiales	Comamonadaceae	Variovorax	Variovorax CF313	2513020051
CF324	TNP05B	P. deltoides	2010	Caney Fork River basin, TN	Rhizosphere	Variovorax boronicumulans (T)	Proteobacteria	Betaproteobacteria	Burkholderiales	Comamonadaceae	Variovorax	Variovorax CF324	NA
CF354	TNP03	P. deltoides	2010	Caney Fork River basin, TN	Rhizosphere	Variovorax boronicumulans (T)	Proteobacteria	Betaproteobacteria	Burkholderiales	Comamonadaceae	Variovorax	Variovorax CF354	NA
CF360	TNP07	P. deltoides	2010	Caney Fork River basin, TN	Rhizosphere	Variovorax boronicumulans (T)	Proteobacteria	Betaproteobacteria	Burkholderiales	Comamonadaceae	Variovorax	Variovorax CF360	NA
CF373	TNP11	P. deltoides	2010	Caney Fork River basin, TN	Rhizosphere	Variovorax boronicumulans (T)	Proteobacteria	Betaproteobacteria	Burkholderiales	Comamonadaceae	Variovorax	Variovorax CF373	NA
CF381	TNP09	P. deltoides	2010	Caney Fork River basin, TN	Endosphere	Variovorax paradoxus (T)	Proteobacteria	Betaproteobacteria	Burkholderiales	Comamonadaceae	Variovorax	Variovorax CF381	NA
CF390	TNP02B	P. deltoides	2010	Caney Fork River basin, TN	Endosphere	Variovorax boronicumulans (T)	Proteobacteria	Betaproteobacteria	Burkholderiales	Comamonadaceae	Variovorax	Variovorax CF390	NA
CF391	TNP03	P. deltoides	2010	Caney Fork River basin, TN	Endosphere	Variovorax paradoxus (T)	Proteobacteria	Betaproteobacteria	Burkholderiales	Comamonadaceae	Variovorax	Variovorax CF391	NA
CF392	TNP03	P. deltoides	2010	Caney Fork River basin, TN	Endosphere	Variovorax paradoxus (T)	Proteobacteria	Betaproteobacteria	Burkholderiales	Comamonadaceae	Variovorax	Variovorax CF392	NA
CF393	TNP03	P. deltoides	2010	Caney Fork River basin, TN	Endosphere	Variovorax paradoxus (T)	Proteobacteria	Betaproteobacteria	Burkholderiales	Comamonadaceae	Variovorax	Variovorax CF393	NA
CF396	TNP03	P. deltoides	2010	Caney Fork River basin, TN	Endosphere	Variovorax paradoxus (T)	Proteobacteria	Betaproteobacteria	Burkholderiales	Comamonadaceae	Variovorax	Variovorax CF396	NA
CF397	TNP03	P. deltoides	2010	Caney Fork River basin, TN	Endosphere	Variovorax paradoxus (T)	Proteobacteria	Betaproteobacteria	Burkholderiales	Comamonadaceae	Variovorax	Variovorax CF397	NA
CF410	TNP11	P. deltoides	2010	Caney Fork River basin, TN	Rhizosphere	Variovorax paradoxus (T)	Proteobacteria	Betaproteobacteria	Burkholderiales	Comamonadaceae	Variovorax	Variovorax CF410	NA
CF471	TNP03	P. deltoides	2010	Caney Fork River basin, TN	Rhizosphere	Variovorax ginsengisoli (T)	Proteobacteria	Betaproteobacteria	Burkholderiales	Comamonadaceae	Variovorax	Variovorax CF471	NA
CF502	TNP05B	P. deltoides	2010	Caney Fork River basin, TN	Rhizosphere	Variovorax guangxiensis (T)	Proteobacteria	Betaproteobacteria	Burkholderiales	Comamonadaceae	Variovorax	Variovorax CF502	NA
GV004	BESC414	P. trichocarpa	2016	ORNL greenhouse in Corvallis common garden soil	Endosphere	Variovorax boronicumulans (T)	Proteobacteria	Betaproteobacteria	Burkholderiales	Comamonadaceae	Variovorax	Variovorax GV004	2757320526
GV008	BESC414	P. trichocarpa	2016	ORNL greenhouse in Corvallis common garden soil	Endosphere	Variovorax boronicumulans (T)	Proteobacteria	Betaproteobacteria	Burkholderiales	Comamonadaceae	Variovorax	Variovorax GV008	2738541307
GV014	BESC414	P. trichocarpa	2016	ORNL greenhouse in Corvallis common garden soil	Endosphere	Variovorax boronicumulans (T)	Proteobacteria	Betaproteobacteria	Burkholderiales	Comamonadaceae	Variovorax	Variovorax GV014	2757320433
GV025	BESC414	P. trichocarpa	2016	ORNL greenhouse in Corvallis common garden soil	Endosphere	Variovorax boronicumulans (T)	Proteobacteria	Betaproteobacteria	Burkholderiales	Comamonadaceae	Variovorax	Variovorax GV025	NA
GV035	BESC414	P. trichocarpa	2016	ORNL greenhouse in Corvallis common garden soil	Endosphere	Variovorax boronicumulans (T)	Proteobacteria	Betaproteobacteria	Burkholderiales	Comamonadaceae	Variovorax	Variovorax GV035	2757320412
GV040	BESC414	P. trichocarpa	2016	ORNL greenhouse in Corvallis common garden soil	Endosphere	Variovorax boronicumulans (T)	Proteobacteria	Betaproteobacteria	Burkholderiales	Comamonadaceae	Variovorax	Variovorax GV040	2738543019
GV042	BESC414	P. trichocarpa	2016	ORNL greenhouse in Corvallis common garden soil	Endosphere	Variovorax boronicumulans (T)	Proteobacteria	Betaproteobacteria	Burkholderiales	Comamonadaceae	Variovorax	Variovorax GV042	2757320422
GV048	BESC414	P. trichocarpa	2016	ORNL greenhouse in Corvallis common garden soil	Endosphere	Variovorax boronicumulans (T)	Proteobacteria	Betaproteobacteria	Burkholderiales	Comamonadaceae	Variovorax	Variovorax GV048	NA
GV051	BESC414	P. trichocarpa	2016	ORNL greenhouse in Corvallis common garden soil	Endosphere	Variovorax boronicumulans (T)	Proteobacteria	Betaproteobacteria	Burkholderiales	Comamonadaceae	Variovorax	Variovorax GV051	2738541277
OK113	BESC-137-C-1	P. trichocarpa	2012	Clatskanie, OR	Rhizosphere	Variovorax ginsengisoli (T)	Proteobacteria	Betaproteobacteria	Burkholderiales	Comamonadaceae	Variovorax	Variovorax OK113	NA
OK115	BESC-137-C-1	P. trichocarpa	2012	Clatskanie, OR	Rhizosphere	Variovorax ginsengisoli (T)	Proteobacteria	Betaproteobacteria	Burkholderiales	Comamonadaceae	Variovorax	Variovorax OK115	NA
OK200	BESC-137-C-1	P. trichocarpa	2012	Clatskanie, OR	Rhizosphere	Variovorax boronicumulans (T)	Proteobacteria	Betaproteobacteria	Burkholderiales	Comamonadaceae	Variovorax	Variovorax OK200	NA
OK202	BESC-137-C-1	P. trichocarpa	2012	Clatskanie, OR	Rhizosphere	Variovorax boronicumulans (T)	Proteobacteria	Betaproteobacteria	Burkholderiales	Comamonadaceae	Variovorax	Variovorax OK202	2687453690
OK207	BESC-137-C-1	P. trichocarpa	2012	Clatskanie, OR	Endosphere	Variovorax boronicumulans (T)	Proteobacteria	Betaproteobacteria	Burkholderiales	Comamonadaceae	Variovorax	Variovorax OK207	NA
OK212	BESC-137-C-1	P. trichocarpa	2012	Clatskanie, OR	Endosphere	Variovorax boronicumulans (T)	Proteobacteria	Betaproteobacteria	Burkholderiales	Comamonadaceae	Variovorax	Variovorax OK212	2690315635
OK218	BESC-137-C-1	P. trichocarpa	2012	Clatskanie, OR	Endosphere	Variovorax boronicumulans (T)	Proteobacteria	Betaproteobacteria	Burkholderiales	Comamonadaceae	Variovorax	Variovorax OK218	NA
OK220	BESC-137-C-1	P. trichocarpa	2012	Clatskanie, OR	Endosphere	Variovorax boronicumulans (T)	Proteobacteria	Betaproteobacteria	Burkholderiales	Comamonadaceae	Variovorax	Variovorax OK220	NA
OK222	BESC-137-C-1	P. trichocarpa	2012	Clatskanie, OR	Endosphere	Variovorax boronicumulans (T)	Proteobacteria	Betaproteobacteria	Burkholderiales	Comamonadaceae	Variovorax	Variovorax OK222	NA
OK223	BESC-137-C-1	P. trichocarpa	2012	Clatskanie, OR	Endosphere	Variovorax boronicumulans (T)	Proteobacteria	Betaproteobacteria	Burkholderiales	Comamonadaceae	Variovorax	Variovorax OK223	NA
OK231	BESC-137-C-1	P. trichocarpa	2012	Clatskanie, OR	Endosphere	Variovorax boronicumulans (T)	Proteobacteria	Betaproteobacteria	Burkholderiales	Comamonadaceae	Variovorax	Variovorax OK231	NA
OK236	BESC-137-C-1	P. trichocarpa	2012	Clatskanie, OR	Endosphere	Variovorax boronicumulans (T)	Proteobacteria	Betaproteobacteria	Burkholderiales	Comamonadaceae	Variovorax	Variovorax OK236	NA
OK239	BESC-137-C-1	P. trichocarpa	2012	Clatskanie, OR	Endosphere	Variovorax boronicumulans (T)	Proteobacteria	Betaproteobacteria	Burkholderiales	Comamonadaceae	Variovorax	Variovorax OK239	NA
OK240	BESC-137-C-1	P. trichocarpa	2012	Clatskanie, OR	Endosphere	Variovorax boronicumulans (T)	Proteobacteria	Betaproteobacteria	Burkholderiales	Comamonadaceae	Variovorax	Variovorax OK240	NA
OK241	BESC-137-C-1	P. trichocarpa	2012	Clatskanie, OR	Endosphere	Variovorax boronicumulans (T)	Proteobacteria	Betaproteobacteria	Burkholderiales	Comamonadaceae	Variovorax	Variovorax OK241	NA
OK244	BESC-137-C-1	P. trichocarpa	2012	Clatskanie, OR	Endosphere	Variovorax boronicumulans (T)	Proteobacteria	Betaproteobacteria	Burkholderiales	Comamonadaceae	Variovorax	Variovorax OK244	NA
OK248	BESC-137-C-1	P. trichocarpa	2012	Clatskanie, OR	Endosphere	Variovorax boronicumulans (T)	Proteobacteria	Betaproteobacteria	Burkholderiales	Comamonadaceae	Variovorax	Variovorax OK248	NA
OK250	BESC-137-C-1	P. trichocarpa	2012	Clatskanie, OR	Endosphere	Variovorax boronicumulans (T)	Proteobacteria	Betaproteobacteria	Burkholderiales	Comamonadaceae	Variovorax	Variovorax OK250	NA
OK254	BESC-137-C-1	P. trichocarpa	2012	Clatskanie, OR	Endosphere	Variovorax boronicumulans (T)	Proteobacteria	Betaproteobacteria	Burkholderiales	Comamonadaceae	Variovorax	Variovorax OK254	NA
OK263	BESC-137-C-1	P. trichocarpa	2012	Clatskanie, OR	Endosphere	Variovorax boronicumulans (T)	Proteobacteria	Betaproteobacteria	Burkholderiales	Comamonadaceae	Variovorax	Variovorax OK263	NA
OK267	BESC-137-C-1	P. trichocarpa	2012	Clatskanie, OR	Endosphere	Variovorax boronicumulans (T)	Proteobacteria	Betaproteobacteria	Burkholderiales	Comamonadaceae	Variovorax	Variovorax OK267	NA
OK271	BESC-137-C-1	P. trichocarpa	2012	Clatskanie, OR	Endosphere	Variovorax boronicumulans (T)	Proteobacteria	Betaproteobacteria	Burkholderiales	Comamonadaceae	Variovorax	Variovorax OK271	NA
OK273	BESC-137-C-1	P. trichocarpa	2012	Clatskanie, OR	Endosphere	Variovorax boronicumulans (T)	Proteobacteria	Betaproteobacteria	Burkholderiales	Comamonadaceae	Variovorax	Variovorax OK273	NA
OK367	BESC-211-C-1	P. trichocarpa	2012	Clatskanie, OR	Rhizosphere	Variovorax ginsengisoli (T)	Proteobacteria	Betaproteobacteria	Burkholderiales	Comamonadaceae	Variovorax	Variovorax OK367	NA
OK465	BESC-4-C-2	P. trichocarpa	2012	Clatskanie, OR	Endosphere	Variovorax boronicumulans (T)	Proteobacteria	Betaproteobacteria	Burkholderiales	Comamonadaceae	Variovorax	Variovorax OK465	NA
OK484	BESC-4-C-2	P. trichocarpa	2012	Clatskanie, OR	Endosphere	Variovorax boronicumulans (T)	Proteobacteria	Betaproteobacteria	Burkholderiales	Comamonadaceae	Variovorax	Variovorax OK484	NA
OK565	BESC-15-C-2	P. trichocarpa	2012	Clatskanie, OR	Rhizosphere	Variovorax ginsengisoli (T)	Proteobacteria	Betaproteobacteria	Burkholderiales	Comamonadaceae	Variovorax	Variovorax OK565	NA
OK605	BESC-15-C-2	P. trichocarpa	2012	Clatskanie, OR	Endosphere	Variovorax boronicumulans (T)	Proteobacteria	Betaproteobacteria	Burkholderiales	Comamonadaceae	Variovorax	Variovorax OK605	2609459724
OK614	BESC-15-C-2	P. trichocarpa	2012	Clatskanie, OR	Endosphere	Variovorax boronicumulans (T)	Proteobacteria	Betaproteobacteria	Burkholderiales	Comamonadaceae	Variovorax	Variovorax OK614	NA
OK616	BESC-15-C-2	P. trichocarpa	2012	Clatskanie, OR	Endosphere	Variovorax boronicumulans (T)	Proteobacteria	Betaproteobacteria	Burkholderiales	Comamonadaceae	Variovorax	Variovorax OK616	NA
OK620	BESC-15-C-2	P. trichocarpa	2012	Clatskanie, OR	Endosphere	Variovorax ginsengisoli (T)	Proteobacteria	Betaproteobacteria	Burkholderiales	Comamonadaceae	Variovorax	Variovorax OK620	NA
OK624	BESC-15-C-2	P. trichocarpa	2012	Clatskanie, OR	Endosphere	Variovorax boronicumulans (T)	Proteobacteria	Betaproteobacteria	Burkholderiales	Comamonadaceae	Variovorax	Variovorax OK624	NA
OK629	BESC-15-C-2	P. trichocarpa	2012	Clatskanie, OR	Endosphere	Variovorax boronicumulans (T)	Proteobacteria	Betaproteobacteria	Burkholderiales	Comamonadaceae	Variovorax	Variovorax OK629	NA
OK630	BESC-15-C-2	P. trichocarpa	2012	Clatskanie, OR	Endosphere	Variovorax boronicumulans (T)	Proteobacteria	Betaproteobacteria	Burkholderiales	Comamonadaceae	Variovorax	Variovorax OK630	NA
OK632	BESC-15-C-2	P. trichocarpa	2012	Clatskanie, OR	Endosphere	Variovorax boronicumulans (T)	Proteobacteria	Betaproteobacteria	Burkholderiales	Comamonadaceae	Variovorax	Variovorax OK632	NA
OK638	BESC-15-C-2	P. trichocarpa	2012	Clatskanie, OR	Endosphere	Variovorax boronicumulans (T)	Proteobacteria	Betaproteobacteria	Burkholderiales	Comamonadaceae	Variovorax	Variovorax OK638	NA
OK658	BESC-15-C-2	P. trichocarpa	2012	Clatskanie, OR	Endosphere	Variovorax boronicumulans (T)	Proteobacteria	Betaproteobacteria	Burkholderiales	Comamonadaceae	Variovorax	Variovorax OK658	NA
OK660	BESC-15-C-2	P. trichocarpa	2012	Clatskanie, OR	Endosphere	Variovorax boronicumulans (T)	Proteobacteria	Betaproteobacteria	Burkholderiales	Comamonadaceae	Variovorax	Variovorax OK660	NA
OK663	BESC-15-C-2	P. trichocarpa	2012	Clatskanie, OR	Endosphere	Variovorax boronicumulans (T)	Proteobacteria	Betaproteobacteria	Burkholderiales	Comamonadaceae	Variovorax	Variovorax OK663	NA
OK694	BESC-15-C-2	P. trichocarpa	2012	Clatskanie, OR	Endosphere	Variovorax boronicumulans (T)	Proteobacteria	Betaproteobacteria	Burkholderiales	Comamonadaceae	Variovorax	Variovorax OK694	NA
OK715	BESC-42-C-3	P. trichocarpa	2012	Clatskanie, OR	Rhizosphere	Variovorax ginsengisoli (T)	Proteobacteria	Betaproteobacteria	Burkholderiales	Comamonadaceae	Variovorax	Variovorax OK715	NA
OK745	BESC-42-C-3	P. trichocarpa	2012	Clatskanie, OR	Rhizosphere	Variovorax ginsengisoli (T)	Proteobacteria	Betaproteobacteria	Burkholderiales	Comamonadaceae	Variovorax	Variovorax OK745	NA
OV006	BESC-15-O-1	P. trichocarpa	2012	Corvallis, OR	Endosphere	Variovorax ginsengisoli (T)	Proteobacteria	Betaproteobacteria	Burkholderiales	Comamonadaceae	Variovorax	Variovorax OV006	NA
OV017	BESC-15-O-1	P. trichocarpa	2012	Corvallis, OR	Endosphere	Variovorax boronicumulans (T)	Proteobacteria	Betaproteobacteria	Burkholderiales	Comamonadaceae	Variovorax	Variovorax OV017	NA
OV072	BESC-15-O-1	P. trichocarpa	2012	Corvallis, OR	Endosphere	Variovorax boronicumulans (T)	Proteobacteria	Betaproteobacteria	Burkholderiales	Comamonadaceae	Variovorax	Variovorax OV072	NA
OV084	BESC-15-O-1	P. trichocarpa	2012	Corvallis, OR	Endosphere	Variovorax boronicumulans (T)	Proteobacteria	Betaproteobacteria	Burkholderiales	Comamonadaceae	Variovorax	Variovorax OV084	2687453687
OV089	BESC-15-O-1	P. trichocarpa	2012	Corvallis, OR	Endosphere	Variovorax boronicumulans (T)	Proteobacteria	Betaproteobacteria	Burkholderiales	Comamonadaceae	Variovorax	Variovorax OV089	NA
OV092	BESC-15-O-1	P. trichocarpa	2012	Corvallis, OR	Endosphere	Variovorax boronicumulans (T)	Proteobacteria	Betaproteobacteria	Burkholderiales	Comamonadaceae	Variovorax	Variovorax OV092	NA
OV095	BESC-15-O-1	P. trichocarpa	2012	Corvallis, OR	Endosphere	Variovorax boronicumulans (T)	Proteobacteria	Betaproteobacteria	Burkholderiales	Comamonadaceae	Variovorax	Variovorax OV095	NA
OV108	BESC-15-O-1	P. trichocarpa	2012	Corvallis, OR	Rhizosphere	Variovorax boronicumulans (T)	Proteobacteria	Betaproteobacteria	Burkholderiales	Comamonadaceae	Variovorax	Variovorax OV108	NA
OV121	BESC-15-O-1	P. trichocarpa	2012	Corvallis, OR	Rhizosphere	Variovorax boronicumulans (T)	Proteobacteria	Betaproteobacteria	Burkholderiales	Comamonadaceae	Variovorax	Variovorax OV121	NA
OV187	BESC-42-O-2	P. trichocarpa	2012	Corvallis, OR	Endosphere	Variovorax paradoxus (T)	Proteobacteria	Betaproteobacteria	Burkholderiales	Comamonadaceae	Variovorax	Variovorax OV187	NA
OV252	BESC-42-O-2	P. trichocarpa	2012	Corvallis, OR	Rhizosphere	Variovorax paradoxus (T)	Proteobacteria	Betaproteobacteria	Burkholderiales	Comamonadaceae	Variovorax	Variovorax OV252	NA
OV254	BESC-42-O-2	P. trichocarpa	2012	Corvallis, OR	Rhizosphere	Variovorax boronicumulans (T)	Proteobacteria	Betaproteobacteria	Burkholderiales	Comamonadaceae	Variovorax	Variovorax OV254	NA
OV263	BESC-42-O-2	P. trichocarpa	2012	Corvallis, OR	Rhizosphere	Variovorax boronicumulans (T)	Proteobacteria	Betaproteobacteria	Burkholderiales	Comamonadaceae	Variovorax	Variovorax OV263	NA
OV271	BESC-42-O-2	P. trichocarpa	2012	Corvallis, OR	Rhizosphere	Variovorax paradoxus (T)	Proteobacteria	Betaproteobacteria	Burkholderiales	Comamonadaceae	Variovorax	Variovorax OV271	NA
OV273	BESC-42-O-2	P. trichocarpa	2012	Corvallis, OR	Rhizosphere	Variovorax paradoxus (T)	Proteobacteria	Betaproteobacteria	Burkholderiales	Comamonadaceae	Variovorax	Variovorax OV273	NA
OV299	BESC-42-O-2	P. trichocarpa	2012	Corvallis, OR	Rhizosphere	Variovorax boronicumulans (T)	Proteobacteria	Betaproteobacteria	Burkholderiales	Comamonadaceae	Variovorax	Variovorax OV299	NA
OV307	BESC-137-O-2	P. trichocarpa	2012	Corvallis, OR	Endosphere	Variovorax ginsengisoli (T)	Proteobacteria	Betaproteobacteria	Burkholderiales	Comamonadaceae	Variovorax	Variovorax OV307	NA
OV329	BESC-137-O-2	P. trichocarpa	2012	Corvallis, OR	Endosphere	Variovorax ginsengisoli (T)	Proteobacteria	Betaproteobacteria	Burkholderiales	Comamonadaceae	Variovorax	Variovorax OV329	2687453688
OV365	BESC-137-O-2	P. trichocarpa	2012	Corvallis, OR	Endosphere	Variovorax boronicumulans (T)	Proteobacteria	Betaproteobacteria	Burkholderiales	Comamonadaceae	Variovorax	Variovorax OV365	NA
OV404	BESC-137-O-2	P. trichocarpa	2012	Corvallis, OR	Rhizosphere	Variovorax boronicumulans (T)	Proteobacteria	Betaproteobacteria	Burkholderiales	Comamonadaceae	Variovorax	Variovorax OV404	NA
OV410	BESC-137-O-2	P. trichocarpa	2012	Corvallis, OR	Rhizosphere	Variovorax boronicumulans (T)	Proteobacteria	Betaproteobacteria	Burkholderiales	Comamonadaceae	Variovorax	Variovorax OV410	NA
OV411	BESC-137-O-2	P. trichocarpa	2012	Corvallis, OR	Rhizosphere	Variovorax boronicumulans (T)	Proteobacteria	Betaproteobacteria	Burkholderiales	Comamonadaceae	Variovorax	Variovorax OV411	NA
OV418	BESC-137-O-2	P. trichocarpa	2012	Corvallis, OR	Rhizosphere	Variovorax boronicumulans (T)	Proteobacteria	Betaproteobacteria	Burkholderiales	Comamonadaceae	Variovorax	Variovorax OV418	NA
OV427	BESC-137-O-2	P. trichocarpa	2012	Corvallis, OR	Rhizosphere	Variovorax boronicumulans (T)	Proteobacteria	Betaproteobacteria	Burkholderiales	Comamonadaceae	Variovorax	Variovorax OV427	NA
OV436	BESC-137-O-2	P. trichocarpa	2012	Corvallis, OR	Rhizosphere	Variovorax paradoxus (T)	Proteobacteria	Betaproteobacteria	Burkholderiales	Comamonadaceae	Variovorax	Variovorax OV436	NA
OV440	BESC-137-O-2	P. trichocarpa	2012	Corvallis, OR	Rhizosphere	Variovorax boronicumulans (T)	Proteobacteria	Betaproteobacteria	Burkholderiales	Comamonadaceae	Variovorax	Variovorax OV440	NA
OV442	BESC-137-O-2	P. trichocarpa	2012	Corvallis, OR	Rhizosphere	Variovorax boronicumulans (T)	Proteobacteria	Betaproteobacteria	Burkholderiales	Comamonadaceae	Variovorax	Variovorax OV442	NA
OV447	BESC-137-O-2	P. trichocarpa	2012	Corvallis, OR	Rhizosphere	Variovorax boronicumulans (T)	Proteobacteria	Betaproteobacteria	Burkholderiales	Comamonadaceae	Variovorax	Variovorax OV447	NA
OV448	BESC-137-O-2	P. trichocarpa	2012	Corvallis, OR	Rhizosphere	Variovorax boronicumulans (T)	Proteobacteria	Betaproteobacteria	Burkholderiales	Comamonadaceae	Variovorax	Variovorax OV448	NA
OV544	BESC-211-O-2	P. trichocarpa	2012	Corvallis, OR	Endosphere	Variovorax paradoxus (T)	Proteobacteria	Betaproteobacteria	Burkholderiales	Comamonadaceae	Variovorax	Variovorax OV544	NA
OV559	BESC-211-O-2	P. trichocarpa	2012	Corvallis, OR	Rhizosphere	Variovorax boronicumulans (T)	Proteobacteria	Betaproteobacteria	Burkholderiales	Comamonadaceae	Variovorax	Variovorax OV559	NA
OV560	BESC-211-O-2	P. trichocarpa	2012	Corvallis, OR	Rhizosphere	Variovorax boronicumulans (T)	Proteobacteria	Betaproteobacteria	Burkholderiales	Comamonadaceae	Variovorax	Variovorax OV560	NA
OV571	BESC-211-O-2	P. trichocarpa	2012	Corvallis, OR	Rhizosphere	Variovorax boronicumulans (T)	Proteobacteria	Betaproteobacteria	Burkholderiales	Comamonadaceae	Variovorax	Variovorax OV571	NA
OV579	BESC-211-O-2	P. trichocarpa	2012	Corvallis, OR	Rhizosphere	Variovorax boronicumulans (T)	Proteobacteria	Betaproteobacteria	Burkholderiales	Comamonadaceae	Variovorax	Variovorax OV579	NA
OV584	BESC-211-O-2	P. trichocarpa	2012	Corvallis, OR	Rhizosphere	Variovorax paradoxus (T)	Proteobacteria	Betaproteobacteria	Burkholderiales	Comamonadaceae	Variovorax	Variovorax OV584	NA
OV586	BESC-211-O-2	P. trichocarpa	2012	Corvallis, OR	Rhizosphere	Variovorax ginsengisoli (T)	Proteobacteria	Betaproteobacteria	Burkholderiales	Comamonadaceae	Variovorax	Variovorax OV586	NA
OV587	BESC-211-O-2	P. trichocarpa	2012	Corvallis, OR	Rhizosphere	Variovorax boronicumulans (T)	Proteobacteria	Betaproteobacteria	Burkholderiales	Comamonadaceae	Variovorax	Variovorax OV587	NA
OV589	BESC-211-O-2	P. trichocarpa	2012	Corvallis, OR	Rhizosphere	Variovorax ginsengisoli (T)	Proteobacteria	Betaproteobacteria	Burkholderiales	Comamonadaceae	Variovorax	Variovorax OV589	NA
OV596	BESC-211-O-2	P. trichocarpa	2012	Corvallis, OR	Rhizosphere	Variovorax boronicumulans (T)	Proteobacteria	Betaproteobacteria	Burkholderiales	Comamonadaceae	Variovorax	Variovorax OV596	NA
OV597	BESC-211-O-2	P. trichocarpa	2012	Corvallis, OR	Rhizosphere	Variovorax boronicumulans (T)	Proteobacteria	Betaproteobacteria	Burkholderiales	Comamonadaceae	Variovorax	Variovorax OV597	NA
OV604	BESC-4-O-3	P. trichocarpa	2012	Corvallis, OR	Endosphere	Variovorax boronicumulans (T)	Proteobacteria	Betaproteobacteria	Burkholderiales	Comamonadaceae	Variovorax	Variovorax OV604	NA
OV612	BESC-4-O-3	P. trichocarpa	2012	Corvallis, OR	Endosphere	Variovorax boronicumulans (T)	Proteobacteria	Betaproteobacteria	Burkholderiales	Comamonadaceae	Variovorax	Variovorax OV612	NA
OV700	BESC-4-O-3	P. trichocarpa	2012	Corvallis, OR	Endosphere	Variovorax paradoxus (T)	Proteobacteria	Betaproteobacteria	Burkholderiales	Comamonadaceae	Variovorax	Variovorax OV700	2687453678
PDC20	P.deltoides WV94	P. deltoides	2010	ORNL greenhouse	Rhizosphere	Variovorax paradoxus (T)	Proteobacteria	Betaproteobacteria	Burkholderiales	Comamonadaceae	Variovorax	Variovorax PDC20	NA
PDC80	P.deltoides WV94	P. deltoides	2010	ORNL greenhouse	Endosphere	Variovorax ginsengisoli (T)	Proteobacteria	Betaproteobacteria	Burkholderiales	Comamonadaceae	Variovorax	Variovorax PDC80	2687453681
PDC97	P.deltoides WV94	P. deltoides	2010	ORNL greenhouse	Endosphere	Variovorax ginsengisoli (T)	Proteobacteria	Betaproteobacteria	Burkholderiales	Comamonadaceae	Variovorax	Variovorax PDC97	NA
PDC99	P.deltoides WV94	P. deltoides	2010	ORNL greenhouse	Endosphere	Variovorax ginsengisoli (T)	Proteobacteria	Betaproteobacteria	Burkholderiales	Comamonadaceae	Variovorax	Variovorax PDC99	NA
YR055	NCP005	P. deltoides	2010	Yadkin River basin, NC	Rhizosphere	Variovorax boronicumulans (T)	Proteobacteria	Betaproteobacteria	Burkholderiales	Comamonadaceae	Variovorax	Variovorax YR055	NA
YR064	NCP009	P. deltoides	2010	Yadkin River basin, NC	Rhizosphere	Variovorax boronicumulans (T)	Proteobacteria	Betaproteobacteria	Burkholderiales	Comamonadaceae	Variovorax	Variovorax YR064	NA
YR098	NCP004	P. deltoides	2010	Yadkin River basin, NC	Rhizosphere	Variovorax boronicumulans (T)	Proteobacteria	Betaproteobacteria	Burkholderiales	Comamonadaceae	Variovorax	Variovorax YR098	NA
YR163	NCP007	P. deltoides	2010	Yadkin River basin, NC	Rhizosphere	Variovorax ginsengisoli (T)	Proteobacteria	Betaproteobacteria	Burkholderiales	Comamonadaceae	Variovorax	Variovorax YR163	NA
YR166	NCP007	P. deltoides	2010	Yadkin River basin, NC	Rhizosphere	Variovorax ginsengisoli (T)	Proteobacteria	Betaproteobacteria	Burkholderiales	Comamonadaceae	Variovorax	Variovorax YR166	NA
YR178	NCP002	P. deltoides	2010	Yadkin River basin, NC	Rhizosphere	Variovorax boronicumulans (T)	Proteobacteria	Betaproteobacteria	Burkholderiales	Comamonadaceae	Variovorax	Variovorax YR178	NA
YR179	NCP002	P. deltoides	2010	Yadkin River basin, NC	Rhizosphere	Variovorax boronicumulans (T)	Proteobacteria	Betaproteobacteria	Burkholderiales	Comamonadaceae	Variovorax	Variovorax YR179	NA
YR216	NCP008	P. deltoides	2010	Yadkin River basin, NC	Rhizosphere	Xenophilus aerolatus (T)	Proteobacteria	Betaproteobacteria	Burkholderiales	Comamonadaceae	Variovorax	Variovorax YR216	2690315647
YR217	NCP008	P. deltoides	2010	Yadkin River basin, NC	Rhizosphere	Variovorax boronicumulans (T)	Proteobacteria	Betaproteobacteria	Burkholderiales	Comamonadaceae	Variovorax	Variovorax YR217	NA
YR244	NCP006	P. deltoides	2010	Yadkin River basin, NC	Endosphere	Variovorax ginsengisoli (T)	Proteobacteria	Betaproteobacteria	Burkholderiales	Comamonadaceae	Variovorax	Variovorax YR244	NA
YR258	NCP007	P. deltoides	2010	Yadkin River basin, NC	Rhizosphere	Variovorax boronicumulans (T)	Proteobacteria	Betaproteobacteria	Burkholderiales	Comamonadaceae	Variovorax	Variovorax YR258	NA
YR263	NCP006	P. deltoides	2010	Yadkin River basin, NC	Rhizosphere	Variovorax boronicumulans (T)	Proteobacteria	Betaproteobacteria	Burkholderiales	Comamonadaceae	Variovorax	Variovorax YR263	NA
YR264	NCP005	P. deltoides	2010	Yadkin River basin, NC	Endosphere	Variovorax boronicumulans (T)	Proteobacteria	Betaproteobacteria	Burkholderiales	Comamonadaceae	Variovorax	Variovorax YR264	NA
YR266	NCP005	P. deltoides	2010	Yadkin River basin, NC	Endosphere	Variovorax boronicumulans (T)	Proteobacteria	Betaproteobacteria	Burkholderiales	Comamonadaceae	Variovorax	Variovorax YR266	2687453812
YR271	NCP005	P. deltoides	2010	Yadkin River basin, NC	Endosphere	Variovorax boronicumulans (T)	Proteobacteria	Betaproteobacteria	Burkholderiales	Comamonadaceae	Variovorax	Variovorax YR271	NA
YR272	NCP005	P. deltoides	2010	Yadkin River basin, NC	Endosphere	Variovorax boronicumulans (T)	Proteobacteria	Betaproteobacteria	Burkholderiales	Comamonadaceae	Variovorax	Variovorax YR272	NA
YR282	NCP006	P. deltoides	2010	Yadkin River basin, NC	Endosphere	Variovorax boronicumulans (T)	Proteobacteria	Betaproteobacteria	Burkholderiales	Comamonadaceae	Variovorax	Variovorax YR282	NA
YR285	NCP006	P. deltoides	2010	Yadkin River basin, NC	Endosphere	Variovorax boronicumulans (T)	Proteobacteria	Betaproteobacteria	Burkholderiales	Comamonadaceae	Variovorax	Variovorax YR285	NA
YR300	NCP007	P. deltoides	2010	Yadkin River basin, NC	Endosphere	Variovorax ginsengisoli (T)	Proteobacteria	Betaproteobacteria	Burkholderiales	Comamonadaceae	Variovorax	Variovorax YR300	NA
YR313	NCP009	P. deltoides	2010	Yadkin River basin, NC	Rhizosphere	Variovorax boronicumulans (T)	Proteobacteria	Betaproteobacteria	Burkholderiales	Comamonadaceae	Variovorax	Variovorax YR313	NA
YR373	NCP004	P. deltoides	2010	Yadkin River basin, NC	Endosphere	Variovorax boronicumulans (T)	Proteobacteria	Betaproteobacteria	Burkholderiales	Comamonadaceae	Variovorax	Variovorax YR373	NA
YR376	NCP001	P. deltoides	2010	Yadkin River basin, NC	Endosphere	Variovorax boronicumulans (T)	Proteobacteria	Betaproteobacteria	Burkholderiales	Comamonadaceae	Variovorax	Variovorax YR376	NA
YR377	NCP005	P. deltoides	2010	Yadkin River basin, NC	Endosphere	Variovorax boronicumulans (T)	Proteobacteria	Betaproteobacteria	Burkholderiales	Comamonadaceae	Variovorax	Variovorax YR377	NA
YR381	NCP005	P. deltoides	2010	Yadkin River basin, NC	Endosphere	Variovorax ginsengisoli (T)	Proteobacteria	Betaproteobacteria	Burkholderiales	Comamonadaceae	Variovorax	Variovorax YR381	NA
YR389	NCP003	P. deltoides	2010	Yadkin River basin, NC	Rhizosphere	Variovorax boronicumulans (T)	Proteobacteria	Betaproteobacteria	Burkholderiales	Comamonadaceae	Variovorax	Variovorax YR389	NA
YR529	NCP002	P. deltoides	2010	Yadkin River basin, NC	Endosphere	Variovorax boronicumulans (T)	Proteobacteria	Betaproteobacteria	Burkholderiales	Comamonadaceae	Variovorax	Variovorax YR529	NA
YR542	NCP002	P. deltoides	2010	Yadkin River basin, NC	Endosphere	Variovorax boronicumulans (T)	Proteobacteria	Betaproteobacteria	Burkholderiales	Comamonadaceae	Variovorax	Variovorax YR542	NA
YR566	NCP005	P. deltoides	2010	Yadkin River basin, NC	Endosphere	Variovorax boronicumulans (T)	Proteobacteria	Betaproteobacteria	Burkholderiales	Comamonadaceae	Variovorax	Variovorax YR566	NA
YR567	NCP005	P. deltoides	2010	Yadkin River basin, NC	Endosphere	Variovorax boronicumulans (T)	Proteobacteria	Betaproteobacteria	Burkholderiales	Comamonadaceae	Variovorax	Variovorax YR567	NA
YR572	NCP005	P. deltoides	2010	Yadkin River basin, NC	Endosphere	Variovorax boronicumulans (T)	Proteobacteria	Betaproteobacteria	Burkholderiales	Comamonadaceae	Variovorax	Variovorax YR572	NA
YR614	NCP007	P. deltoides	2010	Yadkin River basin, NC	Endosphere	Variovorax boronicumulans (T)	Proteobacteria	Betaproteobacteria	Burkholderiales	Comamonadaceae	Variovorax	Variovorax YR614	NA
YR615	NCP007	P. deltoides	2010	Yadkin River basin, NC	Endosphere	Variovorax boronicumulans (T)	Proteobacteria	Betaproteobacteria	Burkholderiales	Comamonadaceae	Variovorax	Variovorax YR615	NA
YR621	NCP007	P. deltoides	2010	Yadkin River basin, NC	Endosphere	Variovorax boronicumulans (T)	Proteobacteria	Betaproteobacteria	Burkholderiales	Comamonadaceae	Variovorax	Variovorax YR621	NA
YR634	NCP008	P. deltoides	2010	Yadkin River basin, NC	Endosphere	Variovorax boronicumulans (T)	Proteobacteria	Betaproteobacteria	Burkholderiales	Comamonadaceae	Variovorax	Variovorax YR634	2690315617
YR720	NCP003	P. deltoides	2011	Yadkin River basin, NC	Endosphere	Variovorax boronicumulans (T)	Proteobacteria	Betaproteobacteria	Burkholderiales	Comamonadaceae	Variovorax	Variovorax YR720	NA
YR724	NCP003	P. deltoides	2011	Yadkin River basin, NC	Endosphere	Variovorax boronicumulans (T)	Proteobacteria	Betaproteobacteria	Burkholderiales	Comamonadaceae	Variovorax	Variovorax YR724	NA
YR747	NCP006	P. deltoides	2011	Yadkin River basin, NC	Endosphere	Variovorax boronicumulans (T)	Proteobacteria	Betaproteobacteria	Burkholderiales	Comamonadaceae	Variovorax	Variovorax YR747	NA
YR750	NCP006	P. deltoides	2011	Yadkin River basin, NC	Endosphere	Variovorax guangxiensis (T)	Proteobacteria	Betaproteobacteria	Burkholderiales	Comamonadaceae	Variovorax	Variovorax YR750	2687453686
YR751	NCP006	P. deltoides	2011	Yadkin River basin, NC	Endosphere	Variovorax boronicumulans (T)	Proteobacteria	Betaproteobacteria	Burkholderiales	Comamonadaceae	Variovorax	Variovorax YR751	NA
YR752	NCP006	P. deltoides	2011	Yadkin River basin, NC	Endosphere	Variovorax boronicumulans (T)	Proteobacteria	Betaproteobacteria	Burkholderiales	Comamonadaceae	Variovorax	Variovorax YR752	2734482178
YR753	NCP006	P. deltoides	2011	Yadkin River basin, NC	Endosphere	Variovorax boronicumulans (T)	Proteobacteria	Betaproteobacteria	Burkholderiales	Comamonadaceae	Variovorax	Variovorax YR753	NA
YR775	NCP008	P. deltoides	2011	Yadkin River basin, NC	Endosphere	Variovorax boronicumulans (T)	Proteobacteria	Betaproteobacteria	Burkholderiales	Comamonadaceae	Variovorax	Variovorax YR775	NA
