# Supplementary material for: Cultivating the Bacterial Microbiota of Populus Roots
Source: mSystems. 2021 Jun 22;6(3):e01306-20. doi: 10.1128/mSystems.01306-20 (PMC8269261; doi:10.1128/mSystems.01306-20)
Supplement: TABLE S3 [file msystems.01306-20-st003.xlsx]

## Sheet: Sheet1
Strain ID	Tree ID	Tree Species	Isolation year	Sample collection location	Isolation source	RDP Taxonomy	Phylum	Class	Order	Family	Genus	Strain	Genome
AP01	U2	P. deltoides	2009	Caney Fork River basin, TN	Rhizosphere	Rhizobium radiobacter (T)	Proteobacteria	Alphaproteobacteria	Rhizobiales	Rhizobiaceae	Rhizobium	Rhizobium AP01	NA
AP15	B1	P. deltoides	2009	Caney Fork River basin, TN	Endosphere	Rhizobium alamii (T)	Proteobacteria	Alphaproteobacteria	Rhizobiales	Rhizobiaceae	Rhizobium	Rhizobium AP15	NA
AP16	B1	P. deltoides	2009	Caney Fork River basin, TN	Endosphere	Rhizobium rhizogenes (T)	Proteobacteria	Alphaproteobacteria	Rhizobiales	Rhizobiaceae	Rhizobium	Rhizobium AP16	2510917022
AP17	B2	P. deltoides	2009	Caney Fork River basin, TN	Rhizosphere	Rhizobium alamii (T)	Proteobacteria	Alphaproteobacteria	Rhizobiales	Rhizobiaceae	Rhizobium	Rhizobium AP17	NA
AP18	B2	P. deltoides	2009	Caney Fork River basin, TN	Rhizosphere	Rhizobium giardinii (T)	Proteobacteria	Alphaproteobacteria	Rhizobiales	Rhizobiaceae	Rhizobium	Rhizobium AP18	NA
AP19	B3	P. deltoides	2009	Caney Fork River basin, TN	Rhizosphere	Rhizobium grahamii (T)	Proteobacteria	Alphaproteobacteria	Rhizobiales	Rhizobiaceae	Rhizobium	Rhizobium AP19	NA
AP20	B3	P. deltoides	2009	Caney Fork River basin, TN	Rhizosphere	Rhizobium grahamii (T)	Proteobacteria	Alphaproteobacteria	Rhizobiales	Rhizobiaceae	Rhizobium	Rhizobium AP20	NA
AP21	B3	P. deltoides	2009	Caney Fork River basin, TN	Rhizosphere	Rhizobium grahamii (T)	Proteobacteria	Alphaproteobacteria	Rhizobiales	Rhizobiaceae	Rhizobium	Rhizobium AP21	NA
AP22	B3	P. deltoides	2009	Caney Fork River basin, TN	Rhizosphere	Rhizobium grahamii (T)	Proteobacteria	Alphaproteobacteria	Rhizobiales	Rhizobiaceae	Rhizobium	Rhizobium AP22	NA
AP23	B3	P. deltoides	2009	Caney Fork River basin, TN	Rhizosphere	Rhizobium mesosinicum (T)	Proteobacteria	Alphaproteobacteria	Rhizobiales	Rhizobiaceae	Rhizobium	Rhizobium AP23	NA
AP24	B4	P. deltoides	2009	Caney Fork River basin, TN	Endosphere	Rhizobium giardinii (T)	Proteobacteria	Alphaproteobacteria	Rhizobiales	Rhizobiaceae	Rhizobium	Rhizobium AP24	NA
AP25	B4	P. deltoides	2009	Caney Fork River basin, TN	Endosphere	Rhizobium herbae (T)	Proteobacteria	Alphaproteobacteria	Rhizobiales	Rhizobiaceae	Rhizobium	Rhizobium AP25	NA
AP26	B4	P. deltoides	2009	Caney Fork River basin, TN	Endosphere	Rhizobium alamii (T)	Proteobacteria	Alphaproteobacteria	Rhizobiales	Rhizobiaceae	Rhizobium	Rhizobium AP26	NA
AP27	B4	P. deltoides	2009	Caney Fork River basin, TN	Endosphere	Rhizobium herbae (T)	Proteobacteria	Alphaproteobacteria	Rhizobiales	Rhizobiaceae	Rhizobium	Rhizobium AP27	NA
AP28	B4	P. deltoides	2009	Caney Fork River basin, TN	Endosphere	Rhizobium herbae (T)	Proteobacteria	Alphaproteobacteria	Rhizobiales	Rhizobiaceae	Rhizobium	Rhizobium AP28	NA
AP29	B4	P. deltoides	2009	Caney Fork River basin, TN	Endosphere	Rhizobium alamii (T)	Proteobacteria	Alphaproteobacteria	Rhizobiales	Rhizobiaceae	Rhizobium	Rhizobium AP29	NA
AP30	B4	P. deltoides	2009	Caney Fork River basin, TN	Endosphere	Rhizobium alamii (T)	Proteobacteria	Alphaproteobacteria	Rhizobiales	Rhizobiaceae	Rhizobium	Rhizobium AP30	NA
AP31	B4	P. deltoides	2009	Caney Fork River basin, TN	Endosphere	Rhizobium giardinii (T)	Proteobacteria	Alphaproteobacteria	Rhizobiales	Rhizobiaceae	Rhizobium	Rhizobium AP31	NA
AP32	B4	P. deltoides	2009	Caney Fork River basin, TN	Endosphere	Rhizobium rubi (T)	Proteobacteria	Alphaproteobacteria	Rhizobiales	Rhizobiaceae	Rhizobium	Rhizobium AP32	NA
AP33	B4	P. deltoides	2009	Caney Fork River basin, TN	Endosphere	Rhizobium alamii (T)	Proteobacteria	Alphaproteobacteria	Rhizobiales	Rhizobiaceae	Rhizobium	Rhizobium AP33	NA
AP34	U1	P. deltoides	2009	Caney Fork River basin, TN	Rhizosphere	Rhizobium tibeticum (T)	Proteobacteria	Alphaproteobacteria	Rhizobiales	Rhizobiaceae	Rhizobium	Rhizobium AP34	NA
AP35	U1	P. deltoides	2009	Caney Fork River basin, TN	Rhizosphere	Rhizobium tibeticum (T)	Proteobacteria	Alphaproteobacteria	Rhizobiales	Rhizobiaceae	Rhizobium	Rhizobium AP35	NA
AP36	U2	P. deltoides	2009	Caney Fork River basin, TN	Rhizosphere	Rhizobium giardinii (T)	Proteobacteria	Alphaproteobacteria	Rhizobiales	Rhizobiaceae	Rhizobium	Rhizobium AP36	NA
AP38	U2	P. deltoides	2009	Caney Fork River basin, TN	Rhizosphere	Rhizobium tibeticum (T)	Proteobacteria	Alphaproteobacteria	Rhizobiales	Rhizobiaceae	Rhizobium	Rhizobium AP38	NA
AP39	U2	P. deltoides	2009	Caney Fork River basin, TN	Endosphere	Rhizobium pisi (T)	Proteobacteria	Alphaproteobacteria	Rhizobiales	Rhizobiaceae	Rhizobium	Rhizobium AP39	NA
AP40	U3	P. deltoides	2009	Caney Fork River basin, TN	Rhizosphere	Rhizobium rubi (T)	Proteobacteria	Alphaproteobacteria	Rhizobiales	Rhizobiaceae	Rhizobium	Rhizobium AP40	NA
AP41	U3	P. deltoides	2009	Caney Fork River basin, TN	Endosphere	Rhizobium herbae (T)	Proteobacteria	Alphaproteobacteria	Rhizobiales	Rhizobiaceae	Rhizobium	Rhizobium AP41	NA
BK003	KOR	P. deltoides	2018	Bellville, GA	root	Rhizobium sophorae (T)	Proteobacteria	Alphaproteobacteria	Rhizobiales	Rhizobiaceae	Rhizobium	Rhizobium BK003	NA
BK007	KOR	P. deltoides	2018	Bellville, GA	root	Rhizobium sophorae (T)	Proteobacteria	Alphaproteobacteria	Rhizobiales	Rhizobiaceae	Rhizobium	Rhizobium BK007	2824785985
BK008	KOR	P. deltoides	2018	Bellville, GA	root	Rhizobium sophorae (T)	Proteobacteria	Alphaproteobacteria	Rhizobiales	Rhizobiaceae	Rhizobium	Rhizobium BK008	NA
BK049	KOR	P. deltoides	2018	Bellville, GA	root	Rhizobium sophoriradicis (T)	Proteobacteria	Alphaproteobacteria	Rhizobiales	Rhizobiaceae	Rhizobium	Rhizobium BK049	2824808307
BK052	KOR	P. deltoides	2018	Bellville, GA	root	Rhizobium tibeticum (T)	Proteobacteria	Alphaproteobacteria	Rhizobiales	Rhizobiaceae	Rhizobium	Rhizobium BK052	NA
BK056	KOR	P. deltoides	2018	Bellville, GA	root	Rhizobium grahamii (T)	Proteobacteria	Alphaproteobacteria	Rhizobiales	Rhizobiaceae	Rhizobium	Rhizobium BK056	2827954464
BK060	KOR	P. deltoides	2018	Bellville, GA	root	Rhizobium tibeticum (T)	Proteobacteria	Alphaproteobacteria	Rhizobiales	Rhizobiaceae	Rhizobium	Rhizobium BK060	2824814536
BK068	KOR	P. deltoides	2018	Bellville, GA	root	Rhizobium tibeticum (T)	Proteobacteria	Alphaproteobacteria	Rhizobiales	Rhizobiaceae	Rhizobium	Rhizobium BK068	2795386132
BK077	KOR	P. deltoides	2018	Bellville, GA	root	Rhizobium sophorae (T)	Proteobacteria	Alphaproteobacteria	Rhizobiales	Rhizobiaceae	Rhizobium	Rhizobium BK077	2824821075
BK098	IQD	P. deltoides	2018	Bellville, GA	root	Rhizobium miluonense (T)	Proteobacteria	Alphaproteobacteria	Rhizobiales	Rhizobiaceae	Rhizobium	Rhizobium BK098	2824828264
BK109	KOR	P. deltoides	2018	Bellville, GA	root	Rhizobium sophorae (T)	Proteobacteria	Alphaproteobacteria	Rhizobiales	Rhizobiaceae	Rhizobium	Rhizobium BK109	NA
BK112	KOR	P. deltoides	2018	Bellville, GA	root	Rhizobium sophorae (T)	Proteobacteria	Alphaproteobacteria	Rhizobiales	Rhizobiaceae	Rhizobium	Rhizobium BK112	2824834302
BK113	KOR	P. deltoides	2018	Bellville, GA	root	Ensifer adhaerens (T)	Proteobacteria	Alphaproteobacteria	Rhizobiales	Rhizobiaceae	Rhizobium	Rhizobium BK113	NA
BK121	KOR	P. deltoides	2018	Bellville, GA	root	Rhizobium alamii (T)	Proteobacteria	Alphaproteobacteria	Rhizobiales	Rhizobiaceae	Rhizobium	Rhizobium BK121	NA
BK176	KOR	P. deltoides	2018	Bellville, GA	root	Rhizobium grahamii (T)	Proteobacteria	Alphaproteobacteria	Rhizobiales	Rhizobiaceae	Rhizobium	Rhizobium BK176	NA
BK178	KOR	P. deltoides	2018	Bellville, GA	root	Rhizobium alamii (T)	Proteobacteria	Alphaproteobacteria	Rhizobiales	Rhizobiaceae	Rhizobium	Rhizobium BK178	NA
BK181	KOR	P. deltoides	2018	Bellville, GA	root	Rhizobium grahamii (T)	Proteobacteria	Alphaproteobacteria	Rhizobiales	Rhizobiaceae	Rhizobium	Rhizobium BK181	2824841591
BK196	KOR	P. deltoides	2018	Bellville, GA	root	Rhizobium alamii (T)	Proteobacteria	Alphaproteobacteria	Rhizobiales	Rhizobiaceae	Rhizobium	Rhizobium BK196	2824848109
BK212	WV94 vector	P. deltoides	2018	Bellville, GA	root	Rhizobium sophorae (T)	Proteobacteria	Alphaproteobacteria	Rhizobiales	Rhizobiaceae	Rhizobium	Rhizobium BK212	NA
BK226	WV94 vector	P. deltoides	2018	Bellville, GA	root	Rhizobium laguerreae (T)	Proteobacteria	Alphaproteobacteria	Rhizobiales	Rhizobiaceae	Rhizobium	Rhizobium BK226	NA
BK251	WV94 vector	P. deltoides	2018	Bellville, GA	root	Rhizobium yanglingense (T)	Proteobacteria	Alphaproteobacteria	Rhizobiales	Rhizobiaceae	Rhizobium	Rhizobium BK251	2795386131
BK252	WV94 vector	P. deltoides	2018	Bellville, GA	root	Rhizobium miluonense (T)	Proteobacteria	Alphaproteobacteria	Rhizobiales	Rhizobiaceae	Rhizobium	Rhizobium BK252	2824854097
BK265	WV94 vector	P. deltoides	2018	Bellville, GA	root	Rhizobium miluonense (T)	Proteobacteria	Alphaproteobacteria	Rhizobiales	Rhizobiaceae	Rhizobium	Rhizobium BK265	NA
BK272	WV94 vector	P. deltoides	2018	Bellville, GA	root	Neorhizobium alkalisoli (T)	Proteobacteria	Alphaproteobacteria	Rhizobiales	Rhizobiaceae	Rhizobium	Rhizobium BK272	NA
BK275	IQD	P. deltoides	2018	Bellville, GA	root	Rhizobium mesosinicum (T)	Proteobacteria	Alphaproteobacteria	Rhizobiales	Rhizobiaceae	Rhizobium	Rhizobium BK275	2824949706
BK284	WV94 vector	P. deltoides	2018	Bellville, GA	root	Rhizobium miluonense (T)	Proteobacteria	Alphaproteobacteria	Rhizobiales	Rhizobiaceae	Rhizobium	Rhizobium BK284	2824960339
BK289	WV94 vector	P. deltoides	2018	Bellville, GA	root	Rhizobium miluonense (T)	Proteobacteria	Alphaproteobacteria	Rhizobiales	Rhizobiaceae	Rhizobium	Rhizobium BK289	2824966755
BK290	WV94 vector	P. deltoides	2018	Bellville, GA	root	Rhizobium miluonense (T)	Proteobacteria	Alphaproteobacteria	Rhizobiales	Rhizobiaceae	Rhizobium	Rhizobium BK290	NA
BK312	IQD	P. deltoides	2018	Bellville, GA	root	Rhizobium miluonense (T)	Proteobacteria	Alphaproteobacteria	Rhizobiales	Rhizobiaceae	Rhizobium	Rhizobium BK312	2824973174
BK313	WV94 vector	P. deltoides	2018	Bellville, GA	root	Rhizobium jaguaris (T)	Proteobacteria	Alphaproteobacteria	Rhizobiales	Rhizobiaceae	Rhizobium	Rhizobium BK313	2824979408
BK315	WV94 vector	P. deltoides	2018	Bellville, GA	root	Rhizobium miluonense (T)	Proteobacteria	Alphaproteobacteria	Rhizobiales	Rhizobiaceae	Rhizobium	Rhizobium BK315	2795386126
BK316	WV94 vector	P. deltoides	2018	Bellville, GA	root	Rhizobium alamii (T)	Proteobacteria	Alphaproteobacteria	Rhizobiales	Rhizobiaceae	Rhizobium	Rhizobium BK316	2824987192
BK327	IQD	P. deltoides	2018	Bellville, GA	root	Rhizobium laguerreae (T)	Proteobacteria	Alphaproteobacteria	Rhizobiales	Rhizobiaceae	Rhizobium	Rhizobium BK327	2824993554
BK332	WV94 vector	P. deltoides	2018	Bellville, GA	root	Rhizobium miluonense (T)	Proteobacteria	Alphaproteobacteria	Rhizobiales	Rhizobiaceae	Rhizobium	Rhizobium BK332	2825000310
BK333	WV94 vector	P. deltoides	2018	Bellville, GA	root	Rhizobium jaguaris (T)	Proteobacteria	Alphaproteobacteria	Rhizobiales	Rhizobiaceae	Rhizobium	Rhizobium BK333	2799112289
BK338	WV94 vector	P. deltoides	2018	Bellville, GA	root	Rhizobium miluonense (T)	Proteobacteria	Alphaproteobacteria	Rhizobiales	Rhizobiaceae	Rhizobium	Rhizobium BK338	2825015614
BK347	WV94 vector	P. deltoides	2018	Bellville, GA	root	Rhizobium miluonense (T)	Proteobacteria	Alphaproteobacteria	Rhizobiales	Rhizobiaceae	Rhizobium	Rhizobium BK347	2825026263
BK376	KOR	P. deltoides	2018	Bellville, GA	root	Neorhizobium alkalisoli (T)	Proteobacteria	Alphaproteobacteria	Rhizobiales	Rhizobiaceae	Rhizobium	Rhizobium BK376	2795386123
BK377	KOR	P. deltoides	2018	Bellville, GA	root	Rhizobium alamii (T)	Proteobacteria	Alphaproteobacteria	Rhizobiales	Rhizobiaceae	Rhizobium	Rhizobium BK377	2825046040
BK379	KOR	P. deltoides	2018	Bellville, GA	root	Rhizobium mesosinicum (T)	Proteobacteria	Alphaproteobacteria	Rhizobiales	Rhizobiaceae	Rhizobium	Rhizobium BK379	2825052035
BK381	KOR	P. deltoides	2018	Bellville, GA	root	Rhizobium grahamii (T)	Proteobacteria	Alphaproteobacteria	Rhizobiales	Rhizobiaceae	Rhizobium	Rhizobium BK381	2825059346
BK386	IQD	P. deltoides	2018	Bellville, GA	root	Rhizobium miluonense (T)	Proteobacteria	Alphaproteobacteria	Rhizobiales	Rhizobiaceae	Rhizobium	Rhizobium BK386	2825065874
BK393	WV94 vector	P. deltoides	2018	Bellville, GA	root	Rhizobium metallidurans (T)	Proteobacteria	Alphaproteobacteria	Rhizobiales	Rhizobiaceae	Rhizobium	Rhizobium BK393	2825072520
BK398	WV94 vector	P. deltoides	2018	Bellville, GA	root	Rhizobium sophorae (T)	Proteobacteria	Alphaproteobacteria	Rhizobiales	Rhizobiaceae	Rhizobium	Rhizobium BK398	2795386130
BK399	WV94 vector	P. deltoides	2018	Bellville, GA	root	Rhizobium grahamii (T)	Proteobacteria	Alphaproteobacteria	Rhizobiales	Rhizobiaceae	Rhizobium	Rhizobium BK399	2825085391
BK418	IQD	P. deltoides	2018	Bellville, GA	root	Rhizobium mesosinicum (T)	Proteobacteria	Alphaproteobacteria	Rhizobiales	Rhizobiaceae	Rhizobium	Rhizobium BK418	2795386128
BK456	WV94	P. deltoides	2018	Bellville, GA	root	Rhizobium sophorae (T)	Proteobacteria	Alphaproteobacteria	Rhizobiales	Rhizobiaceae	Rhizobium	Rhizobium BK456	2825118518
BK463	WV94	P. deltoides	2018	Bellville, GA	root	Rhizobium multihospitium (T)	Proteobacteria	Alphaproteobacteria	Rhizobiales	Rhizobiaceae	Rhizobium	Rhizobium BK463	2825125565
BK491	WV94	P. deltoides	2018	Bellville, GA	root	Rhizobium miluonense (T)	Proteobacteria	Alphaproteobacteria	Rhizobiales	Rhizobiaceae	Rhizobium	Rhizobium BK491	2825140750
BK501	IQD	P. deltoides	2018	Bellville, GA	root	Rhizobium yanglingense (T)	Proteobacteria	Alphaproteobacteria	Rhizobiales	Rhizobiaceae	Rhizobium	Rhizobium BK501	NA
BK512	IQD	P. deltoides	2018	Bellville, GA	root	Rhizobium alamii (T)	Proteobacteria	Alphaproteobacteria	Rhizobiales	Rhizobiaceae	Rhizobium	Rhizobium BK512	2825147006
BK526	WV94	P. deltoides	2018	Bellville, GA	root	Rhizobium laguerreae (T)	Proteobacteria	Alphaproteobacteria	Rhizobiales	Rhizobiaceae	Rhizobium	Rhizobium BK526	NA
BK527	WV94	P. deltoides	2018	Bellville, GA	root	Rhizobium alamii (T)	Proteobacteria	Alphaproteobacteria	Rhizobiales	Rhizobiaceae	Rhizobium	Rhizobium BK527	2825154339
BK529	WV94	P. deltoides	2018	Bellville, GA	root	Rhizobium mesosinicum (T)	Proteobacteria	Alphaproteobacteria	Rhizobiales	Rhizobiaceae	Rhizobium	Rhizobium BK529	2825161782
BK538	IQD	P. deltoides	2018	Bellville, GA	root	Rhizobium tibeticum (T)	Proteobacteria	Alphaproteobacteria	Rhizobiales	Rhizobiaceae	Rhizobium	Rhizobium BK538	NA
BK551	KOR	P. deltoides	2018	Bellville, GA	root	Rhizobium alamii (T)	Proteobacteria	Alphaproteobacteria	Rhizobiales	Rhizobiaceae	Rhizobium	Rhizobium BK551	NA
BK591	WV94	P. deltoides	2018	Bellville, GA	root	Rhizobium sophorae (T)	Proteobacteria	Alphaproteobacteria	Rhizobiales	Rhizobiaceae	Rhizobium	Rhizobium BK591	2825190895
BK602	KOR	P. deltoides	2018	Bellville, GA	root	Rhizobium paranaense (T)	Proteobacteria	Alphaproteobacteria	Rhizobiales	Rhizobiaceae	Rhizobium	Rhizobium BK602	2825209331
BK603	KOR	P. deltoides	2018	Bellville, GA	root	Rhizobium tibeticum (T)	Proteobacteria	Alphaproteobacteria	Rhizobiales	Rhizobiaceae	Rhizobium	Rhizobium BK603	NA
BK609	WV94	P. deltoides	2018	Bellville, GA	root	Rhizobium miluonense (T)	Proteobacteria	Alphaproteobacteria	Rhizobiales	Rhizobiaceae	Rhizobium	Rhizobium BK609	2825222260
BK612	WV94	P. deltoides	2018	Bellville, GA	root	Rhizobium miluonense (T)	Proteobacteria	Alphaproteobacteria	Rhizobiales	Rhizobiaceae	Rhizobium	Rhizobium BK612	2825228300
BK615	WV94	P. deltoides	2018	Bellville, GA	root	Rhizobium miluonense (T)	Proteobacteria	Alphaproteobacteria	Rhizobiales	Rhizobiaceae	Rhizobium	Rhizobium BK615	NA
BK619	WV94	P. deltoides	2018	Bellville, GA	root	Rhizobium sophorae (T)	Proteobacteria	Alphaproteobacteria	Rhizobiales	Rhizobiaceae	Rhizobium	Rhizobium BK619	2825241364
BK650	WV94	P. deltoides	2018	Bellville, GA	root	Rhizobium mesosinicum (T)	Proteobacteria	Alphaproteobacteria	Rhizobiales	Rhizobiaceae	Rhizobium	Rhizobium BK650	2825259596
BK661	KOR	P. deltoides	2018	Bellville, GA	root	Rhizobium grahamii (T)	Proteobacteria	Alphaproteobacteria	Rhizobiales	Rhizobiaceae	Rhizobium	Rhizobium BK661	2825078867
BK680	WV94	P. deltoides	2018	Bellville, GA	root	Rhizobium miluonense (T)	Proteobacteria	Alphaproteobacteria	Rhizobiales	Rhizobiaceae	Rhizobium	Rhizobium BK680	2825280708
BK689	KOR	P. deltoides	2018	Bellville, GA	root	Rhizobium alamii (T)	Proteobacteria	Alphaproteobacteria	Rhizobiales	Rhizobiaceae	Rhizobium	Rhizobium BK689	2825286657
BK696	KOR	P. deltoides	2018	Bellville, GA	root	Rhizobium miluonense (T)	Proteobacteria	Alphaproteobacteria	Rhizobiales	Rhizobiaceae	Rhizobium	Rhizobium BK696	2799112241
BK700	KOR	P. deltoides	2018	Bellville, GA	root	Rhizobium alamii (T)	Proteobacteria	Alphaproteobacteria	Rhizobiales	Rhizobiaceae	Rhizobium	Rhizobium BK700	2825294161
BK711	WV94	P. deltoides	2018	Bellville, GA	root	Rhizobium miluonense (T)	Proteobacteria	Alphaproteobacteria	Rhizobiales	Rhizobiaceae	Rhizobium	Rhizobium BK711	NA
CF029	TNP03	P. deltoides	2010	Caney Fork River basin, TN	Rhizosphere	Rhizobium laguerreae (T)	Proteobacteria	Alphaproteobacteria	Rhizobiales	Rhizobiaceae	Rhizobium	Rhizobium CF029	NA
CF030	TNP03	P. deltoides	2010	Caney Fork River basin, TN	Rhizosphere	Rhizobium pisi (T)	Proteobacteria	Alphaproteobacteria	Rhizobiales	Rhizobiaceae	Rhizobium	Rhizobium CF030	NA
CF048	TNP05B	P. deltoides	2010	Caney Fork River basin, TN	Rhizosphere	Rhizobium tibeticum (T)	Proteobacteria	Alphaproteobacteria	Rhizobiales	Rhizobiaceae	Rhizobium	Rhizobium CF048	2585427590
CF080	TNP02B	P. deltoides	2010	Caney Fork River basin, TN	Endosphere	Rhizobium vignae (T)	Proteobacteria	Alphaproteobacteria	Rhizobiales	Rhizobiaceae	Rhizobium	Rhizobium CF080	2562617114
CF097	TNP04	P. deltoides	2010	Caney Fork River basin, TN	Endosphere	Rhizobium giardinii (T)	Proteobacteria	Alphaproteobacteria	Rhizobiales	Rhizobiaceae	Rhizobium	Rhizobium CF097	2582581866
CF119	TNP08	P. deltoides	2010	Caney Fork River basin, TN	Endosphere	Rhizobium vignae (T)	Proteobacteria	Alphaproteobacteria	Rhizobiales	Rhizobiaceae	Rhizobium	Rhizobium CF119	NA
CF122	TNP08	P. deltoides	2010	Caney Fork River basin, TN	Endosphere	Rhizobium tibeticum (T)	Proteobacteria	Alphaproteobacteria	Rhizobiales	Rhizobiaceae	Rhizobium	Rhizobium CF122	2510917028
CF142	TNP10	P. deltoides	2010	Caney Fork River basin, TN	Endosphere	Rhizobium alamii (T)	Proteobacteria	Alphaproteobacteria	Rhizobiales	Rhizobiaceae	Rhizobium	Rhizobium CF142	2510917030
CF178	TNP03	P. deltoides	2010	Caney Fork River basin, TN	Rhizosphere	Rhizobium laguerreae (T)	Proteobacteria	Alphaproteobacteria	Rhizobiales	Rhizobiaceae	Rhizobium	Rhizobium CF178	NA
CF245	TNP11	P. deltoides	2010	Caney Fork River basin, TN	Rhizosphere	Rhizobium pisi (T)	Proteobacteria	Alphaproteobacteria	Rhizobiales	Rhizobiaceae	Rhizobium	Rhizobium CF245	NA
CF250	TNP11	P. deltoides	2010	Caney Fork River basin, TN	Endosphere	Rhizobium pisi (T)	Proteobacteria	Alphaproteobacteria	Rhizobiales	Rhizobiaceae	Rhizobium	Rhizobium CF250	NA
CF251	TNP11	P. deltoides	2010	Caney Fork River basin, TN	Endosphere	Rhizobium rubi (T)	Proteobacteria	Alphaproteobacteria	Rhizobiales	Rhizobiaceae	Rhizobium	Rhizobium CF251	NA
CF258	TNP11	P. deltoides	2010	Caney Fork River basin, TN	Endosphere	Rhizobium herbae (T)	Proteobacteria	Alphaproteobacteria	Rhizobiales	Rhizobiaceae	Rhizobium	Rhizobium CF258	2582581865
CF259	TNP11	P. deltoides	2010	Caney Fork River basin, TN	Endosphere	Rhizobium pisi (T)	Proteobacteria	Alphaproteobacteria	Rhizobiales	Rhizobiaceae	Rhizobium	Rhizobium CF259	NA
CF261	TNP11	P. deltoides	2010	Caney Fork River basin, TN	Endosphere	Rhizobium giardinii (T)	Proteobacteria	Alphaproteobacteria	Rhizobiales	Rhizobiaceae	Rhizobium	Rhizobium CF261	NA
CF262	TNP11	P. deltoides	2010	Caney Fork River basin, TN	Endosphere	Rhizobium rhizogenes (T)	Proteobacteria	Alphaproteobacteria	Rhizobiales	Rhizobiaceae	Rhizobium	Rhizobium CF262	2585428125
CF263	TNP11	P. deltoides	2010	Caney Fork River basin, TN	Endosphere	Rhizobium rhizogenes (T)	Proteobacteria	Alphaproteobacteria	Rhizobiales	Rhizobiaceae	Rhizobium	Rhizobium CF263	2585427609
CF266	TNP11	P. deltoides	2010	Caney Fork River basin, TN	Endosphere	Rhizobium pisi (T)	Proteobacteria	Alphaproteobacteria	Rhizobiales	Rhizobiaceae	Rhizobium	Rhizobium CF266	NA
CF267	TNP11	P. deltoides	2010	Caney Fork River basin, TN	Endosphere	Rhizobium pisi (T)	Proteobacteria	Alphaproteobacteria	Rhizobiales	Rhizobiaceae	Rhizobium	Rhizobium CF267	NA
CF268	TNP11	P. deltoides	2010	Caney Fork River basin, TN	Endosphere	Rhizobium mesosinicum (T)	Proteobacteria	Alphaproteobacteria	Rhizobiales	Rhizobiaceae	Rhizobium	Rhizobium CF268	NA
CF269	TNP11	P. deltoides	2010	Caney Fork River basin, TN	Endosphere	Rhizobium mesosinicum (T)	Proteobacteria	Alphaproteobacteria	Rhizobiales	Rhizobiaceae	Rhizobium	Rhizobium CF269	NA
CF270	TNP11	P. deltoides	2010	Caney Fork River basin, TN	Endosphere	Rhizobium giardinii (T)	Proteobacteria	Alphaproteobacteria	Rhizobiales	Rhizobiaceae	Rhizobium	Rhizobium CF270	NA
CF272	TNP11	P. deltoides	2010	Caney Fork River basin, TN	Endosphere	Rhizobium pisi (T)	Proteobacteria	Alphaproteobacteria	Rhizobiales	Rhizobiaceae	Rhizobium	Rhizobium CF272	NA
CF273	TNP11	P. deltoides	2010	Caney Fork River basin, TN	Endosphere	Rhizobium mesosinicum (T)	Proteobacteria	Alphaproteobacteria	Rhizobiales	Rhizobiaceae	Rhizobium	Rhizobium CF273	NA
CF276	TNP11	P. deltoides	2010	Caney Fork River basin, TN	Endosphere	Ensifer morelensis (T)	Proteobacteria	Alphaproteobacteria	Rhizobiales	Rhizobiaceae	Rhizobium	Rhizobium CF276	NA
CF279	TNP11	P. deltoides	2010	Caney Fork River basin, TN	Endosphere	Ensifer morelensis (T)	Proteobacteria	Alphaproteobacteria	Rhizobiales	Rhizobiaceae	Rhizobium	Rhizobium CF279	NA
CF281	TNP07	P. deltoides	2010	Caney Fork River basin, TN	Endosphere	Rhizobium cellulosilyticum (T)	Proteobacteria	Alphaproteobacteria	Rhizobiales	Rhizobiaceae	Rhizobium	Rhizobium CF281	NA
CF282	TNP07	P. deltoides	2010	Caney Fork River basin, TN	Endosphere	Rhizobium mesosinicum (T)	Proteobacteria	Alphaproteobacteria	Rhizobiales	Rhizobiaceae	Rhizobium	Rhizobium CF282	NA
CF283	TNP07	P. deltoides	2010	Caney Fork River basin, TN	Endosphere	Rhizobium mesosinicum (T)	Proteobacteria	Alphaproteobacteria	Rhizobiales	Rhizobiaceae	Rhizobium	Rhizobium CF283	NA
CF285	TNP07	P. deltoides	2010	Caney Fork River basin, TN	Endosphere	Rhizobium mesosinicum (T)	Proteobacteria	Alphaproteobacteria	Rhizobiales	Rhizobiaceae	Rhizobium	Rhizobium CF285	NA
CF286	TNP07	P. deltoides	2010	Caney Fork River basin, TN	Endosphere	Rhizobium laguerreae (T)	Proteobacteria	Alphaproteobacteria	Rhizobiales	Rhizobiaceae	Rhizobium	Rhizobium CF286	2585427593
CF290	TNP07	P. deltoides	2010	Caney Fork River basin, TN	Endosphere	Rhizobium mesosinicum (T)	Proteobacteria	Alphaproteobacteria	Rhizobiales	Rhizobiaceae	Rhizobium	Rhizobium CF290	NA
CF293	TNP07	P. deltoides	2010	Caney Fork River basin, TN	Endosphere	Rhizobium pisi (T)	Proteobacteria	Alphaproteobacteria	Rhizobiales	Rhizobiaceae	Rhizobium	Rhizobium CF293	NA
CF294	TNP07	P. deltoides	2010	Caney Fork River basin, TN	Endosphere	Rhizobium mesosinicum (T)	Proteobacteria	Alphaproteobacteria	Rhizobiales	Rhizobiaceae	Rhizobium	Rhizobium CF294	NA
CF295	TNP07	P. deltoides	2010	Caney Fork River basin, TN	Endosphere	Rhizobium pisi (T)	Proteobacteria	Alphaproteobacteria	Rhizobiales	Rhizobiaceae	Rhizobium	Rhizobium CF295	NA
CF297	TNP07	P. deltoides	2010	Caney Fork River basin, TN	Endosphere	Rhizobium mesosinicum (T)	Proteobacteria	Alphaproteobacteria	Rhizobiales	Rhizobiaceae	Rhizobium	Rhizobium CF297	NA
CF298	TNP07	P. deltoides	2010	Caney Fork River basin, TN	Endosphere	Rhizobium pisi (T)	Proteobacteria	Alphaproteobacteria	Rhizobiales	Rhizobiaceae	Rhizobium	Rhizobium CF298	NA
CF300	TNP07	P. deltoides	2010	Caney Fork River basin, TN	Endosphere	Rhizobium laguerreae (T)	Proteobacteria	Alphaproteobacteria	Rhizobiales	Rhizobiaceae	Rhizobium	Rhizobium CF300	NA
CF302	TNP07	P. deltoides	2010	Caney Fork River basin, TN	Endosphere	Rhizobium pisi (T)	Proteobacteria	Alphaproteobacteria	Rhizobiales	Rhizobiaceae	Rhizobium	Rhizobium CF302	NA
CF304	TNP07	P. deltoides	2010	Caney Fork River basin, TN	Endosphere	Rhizobium pisi (T)	Proteobacteria	Alphaproteobacteria	Rhizobiales	Rhizobiaceae	Rhizobium	Rhizobium CF304	NA
CF305	TNP07	P. deltoides	2010	Caney Fork River basin, TN	Endosphere	Rhizobium pisi (T)	Proteobacteria	Alphaproteobacteria	Rhizobiales	Rhizobiaceae	Rhizobium	Rhizobium CF305	NA
CF306	TNP07	P. deltoides	2010	Caney Fork River basin, TN	Endosphere	Rhizobium pisi (T)	Proteobacteria	Alphaproteobacteria	Rhizobiales	Rhizobiaceae	Rhizobium	Rhizobium CF306	NA
CF307	TNP07	P. deltoides	2010	Caney Fork River basin, TN	Endosphere	Rhizobium alamii (T)	Proteobacteria	Alphaproteobacteria	Rhizobiales	Rhizobiaceae	Rhizobium	Rhizobium CF307	2585427528
CF309	TNP07	P. deltoides	2010	Caney Fork River basin, TN	Endosphere	Rhizobium mesosinicum (T)	Proteobacteria	Alphaproteobacteria	Rhizobiales	Rhizobiaceae	Rhizobium	Rhizobium CF309	NA
CF326	TNP05B	P. deltoides	2010	Caney Fork River basin, TN	Rhizosphere	Rhizobium laguerreae (T)	Proteobacteria	Alphaproteobacteria	Rhizobiales	Rhizobiaceae	Rhizobium	Rhizobium CF326	NA
CF338	TNP02B	P. deltoides	2010	Caney Fork River basin, TN	Rhizosphere	Rhizobium giardinii (T)	Proteobacteria	Alphaproteobacteria	Rhizobiales	Rhizobiaceae	Rhizobium	Rhizobium CF338	NA
CF343	TNP05	P. deltoides	2010	Caney Fork River basin, TN	Rhizosphere	Rhizobium paranaense (T)	Proteobacteria	Alphaproteobacteria	Rhizobiales	Rhizobiaceae	Rhizobium	Rhizobium CF343	NA
CF348	TNP02B	P. deltoides	2010	Caney Fork River basin, TN	Rhizosphere	Rhizobium radiobacter (T)	Proteobacteria	Alphaproteobacteria	Rhizobiales	Rhizobiaceae	Rhizobium	Rhizobium CF348	NA
CF361	TNP07	P. deltoides	2010	Caney Fork River basin, TN	Rhizosphere	Rhizobium giardinii (T)	Proteobacteria	Alphaproteobacteria	Rhizobiales	Rhizobiaceae	Rhizobium	Rhizobium CF361	NA
CF374	TNP08	P. deltoides	2010	Caney Fork River basin, TN	Endosphere	Rhizobium pisi (T)	Proteobacteria	Alphaproteobacteria	Rhizobiales	Rhizobiaceae	Rhizobium	Rhizobium CF374	NA
CF377	TNP08	P. deltoides	2010	Caney Fork River basin, TN	Endosphere	Rhizobium pisi (T)	Proteobacteria	Alphaproteobacteria	Rhizobiales	Rhizobiaceae	Rhizobium	Rhizobium CF377	NA
CF394	TNP03	P. deltoides	2010	Caney Fork River basin, TN	Endosphere	Rhizobium cauense (T)	Proteobacteria	Alphaproteobacteria	Rhizobiales	Rhizobiaceae	Rhizobium	Rhizobium CF394	2582581294
CF395	TNP03	P. deltoides	2010	Caney Fork River basin, TN	Endosphere	Neorhizobium huautlense (T)	Proteobacteria	Alphaproteobacteria	Rhizobiales	Rhizobiaceae	Rhizobium	Rhizobium CF395	NA
CF415	TNP05	P. deltoides	2010	Caney Fork River basin, TN	Endosphere	Rhizobium mesosinicum (T)	Proteobacteria	Alphaproteobacteria	Rhizobiales	Rhizobiaceae	Rhizobium	Rhizobium CF415	NA
CF417	TNP05	P. deltoides	2010	Caney Fork River basin, TN	Endosphere	Rhizobium mesosinicum (T)	Proteobacteria	Alphaproteobacteria	Rhizobiales	Rhizobiaceae	Rhizobium	Rhizobium CF417	NA
CF469	TNP05	P. deltoides	2010	Caney Fork River basin, TN	Endosphere	Neorhizobium alkalisoli (T)	Proteobacteria	Alphaproteobacteria	Rhizobiales	Rhizobiaceae	Rhizobium	Rhizobium CF469	NA
CF522	TNP9a	P. deltoides	2011	Caney Fork River basin, TN	Endosphere	Rhizobium pisi (T)	Proteobacteria	Alphaproteobacteria	Rhizobiales	Rhizobiaceae	Rhizobium	Rhizobium CF522	NA
CF530	TNP11	P. deltoides	2011	Caney Fork River basin, TN	Endosphere	Rhizobium pisi (T)	Proteobacteria	Alphaproteobacteria	Rhizobiales	Rhizobiaceae	Rhizobium	Rhizobium CF530	NA
CF531	TNP11	P. deltoides	2011	Caney Fork River basin, TN	Endosphere	Rhizobium pisi (T)	Proteobacteria	Alphaproteobacteria	Rhizobiales	Rhizobiaceae	Rhizobium	Rhizobium CF531	NA
CF532	TNP11	P. deltoides	2011	Caney Fork River basin, TN	Endosphere	Rhizobium pisi (T)	Proteobacteria	Alphaproteobacteria	Rhizobiales	Rhizobiaceae	Rhizobium	Rhizobium CF532	NA
CF534	TNP11	P. deltoides	2011	Caney Fork River basin, TN	Endosphere	Rhizobium pisi (T)	Proteobacteria	Alphaproteobacteria	Rhizobiales	Rhizobiaceae	Rhizobium	Rhizobium CF534	NA
CF539	TNP5b	P. deltoides	2011	Caney Fork River basin, TN	Endosphere	Rhizobium mesosinicum (T)	Proteobacteria	Alphaproteobacteria	Rhizobiales	Rhizobiaceae	Rhizobium	Rhizobium CF539	NA
CF550	TNP5b	P. deltoides	2011	Caney Fork River basin, TN	Endosphere	Rhizobium tibeticum (T)	Proteobacteria	Alphaproteobacteria	Rhizobiales	Rhizobiaceae	Rhizobium	Rhizobium CF550	NA
CF554	TNP10	P. deltoides	2011	Caney Fork River basin, TN	Endosphere	Rhizobium mesosinicum (T)	Proteobacteria	Alphaproteobacteria	Rhizobiales	Rhizobiaceae	Rhizobium	Rhizobium CF554	NA
CF555	TNP10	P. deltoides	2011	Caney Fork River basin, TN	Endosphere	Rhizobium mesosinicum (T)	Proteobacteria	Alphaproteobacteria	Rhizobiales	Rhizobiaceae	Rhizobium	Rhizobium CF555	NA
CF568	TNP11	P. deltoides	2011	Caney Fork River basin, TN	Endosphere	Rhizobium pisi (T)	Proteobacteria	Alphaproteobacteria	Rhizobiales	Rhizobiaceae	Rhizobium	Rhizobium CF568	NA
CF573	TNP11	P. deltoides	2011	Caney Fork River basin, TN	Endosphere	Rhizobium pisi (T)	Proteobacteria	Alphaproteobacteria	Rhizobiales	Rhizobiaceae	Rhizobium	Rhizobium CF573	NA
CF575	TNP11	P. deltoides	2011	Caney Fork River basin, TN	Endosphere	Rhizobium pisi (T)	Proteobacteria	Alphaproteobacteria	Rhizobiales	Rhizobiaceae	Rhizobium	Rhizobium CF575	NA
CF591	TNP10	P. deltoides	2011	Caney Fork River basin, TN	Endosphere	Rhizobium pisi (T)	Proteobacteria	Alphaproteobacteria	Rhizobiales	Rhizobiaceae	Rhizobium	Rhizobium CF591	NA
CF610	TNP5b	P. deltoides	2011	Caney Fork River basin, TN	Endosphere	Rhizobium pisi (T)	Proteobacteria	Alphaproteobacteria	Rhizobiales	Rhizobiaceae	Rhizobium	Rhizobium CF610	NA
CF611	TNP5b	P. deltoides	2011	Caney Fork River basin, TN	Endosphere	Rhizobium pisi (T)	Proteobacteria	Alphaproteobacteria	Rhizobiales	Rhizobiaceae	Rhizobium	Rhizobium CF611	NA
CF626	TNP5b	P. deltoides	2011	Caney Fork River basin, TN	Endosphere	Rhizobium mesosinicum (T)	Proteobacteria	Alphaproteobacteria	Rhizobiales	Rhizobiaceae	Rhizobium	Rhizobium CF626	NA
CF627	TNP5b	P. deltoides	2011	Caney Fork River basin, TN	Endosphere	Rhizobium mesosinicum (T)	Proteobacteria	Alphaproteobacteria	Rhizobiales	Rhizobiaceae	Rhizobium	Rhizobium CF627	NA
CF649	TNP11	P. deltoides	2011	Caney Fork River basin, TN	Endosphere	Rhizobium pisi (T)	Proteobacteria	Alphaproteobacteria	Rhizobiales	Rhizobiaceae	Rhizobium	Rhizobium CF649	NA
CF652	TNP11	P. deltoides	2011	Caney Fork River basin, TN	Endosphere	Rhizobium pisi (T)	Proteobacteria	Alphaproteobacteria	Rhizobiales	Rhizobiaceae	Rhizobium	Rhizobium CF652	NA
CF655	TNP11	P. deltoides	2011	Caney Fork River basin, TN	Endosphere	Rhizobium pisi (T)	Proteobacteria	Alphaproteobacteria	Rhizobiales	Rhizobiaceae	Rhizobium	Rhizobium CF655	NA
CF656	TNP10	P. deltoides	2011	Caney Fork River basin, TN	Endosphere	Rhizobium pisi (T)	Proteobacteria	Alphaproteobacteria	Rhizobiales	Rhizobiaceae	Rhizobium	Rhizobium CF656	NA
GV031	BESC414	P. trichocarpa	2016	ORNL greenhouse in Corvallis common garden soil	Endosphere	Rhizobium metallidurans (T)	Proteobacteria	Alphaproteobacteria	Rhizobiales	Rhizobiaceae	Rhizobium	Rhizobium GV031	2738541293
OK036	BESC-211-C-1	P. trichocarpa	2012	Clatskanie, OR	Endosphere	Rhizobium rhizogenes (T)	Proteobacteria	Alphaproteobacteria	Rhizobiales	Rhizobiaceae	Rhizobium	Rhizobium OK036	2582581316
OK041	BESC-211-C-1	P. trichocarpa	2012	Clatskanie, OR	Endosphere	Rhizobium leucaenae (T)	Proteobacteria	Alphaproteobacteria	Rhizobiales	Rhizobiaceae	Rhizobium	Rhizobium OK041	NA
OK364	BESC-211-C-1	P. trichocarpa	2012	Clatskanie, OR	Rhizosphere	Rhizobium rhizogenes (T)	Proteobacteria	Alphaproteobacteria	Rhizobiales	Rhizobiaceae	Rhizobium	Rhizobium OK364	NA
OK370	BESC-211-C-1	P. trichocarpa	2012	Clatskanie, OR	Rhizosphere	Rhizobium rhizogenes (T)	Proteobacteria	Alphaproteobacteria	Rhizobiales	Rhizobiaceae	Rhizobium	Rhizobium OK370	NA
OK397	BESC-211-C-1	P. trichocarpa	2012	Clatskanie, OR	Rhizosphere	Rhizobium rhizogenes (T)	Proteobacteria	Alphaproteobacteria	Rhizobiales	Rhizobiaceae	Rhizobium	Rhizobium OK397	NA
OK417	BESC-4-C-2	P. trichocarpa	2012	Clatskanie, OR	Endosphere	Rhizobium rhizogenes (T)	Proteobacteria	Alphaproteobacteria	Rhizobiales	Rhizobiaceae	Rhizobium	Rhizobium OK417	NA
OK436	BESC-4-C-2	P. trichocarpa	2012	Clatskanie, OR	Endosphere	Rhizobium rhizogenes (T)	Proteobacteria	Alphaproteobacteria	Rhizobiales	Rhizobiaceae	Rhizobium	Rhizobium OK436	NA
OK437	BESC-4-C-2	P. trichocarpa	2012	Clatskanie, OR	Endosphere	Rhizobium rhizogenes (T)	Proteobacteria	Alphaproteobacteria	Rhizobiales	Rhizobiaceae	Rhizobium	Rhizobium OK437	NA
OK440	BESC-4-C-2	P. trichocarpa	2012	Clatskanie, OR	Endosphere	Rhizobium rhizogenes (T)	Proteobacteria	Alphaproteobacteria	Rhizobiales	Rhizobiaceae	Rhizobium	Rhizobium OK440	NA
OK441	BESC-4-C-2	P. trichocarpa	2012	Clatskanie, OR	Endosphere	Rhizobium rhizogenes (T)	Proteobacteria	Alphaproteobacteria	Rhizobiales	Rhizobiaceae	Rhizobium	Rhizobium OK441	NA
OK442	BESC-4-C-2	P. trichocarpa	2012	Clatskanie, OR	Endosphere	Rhizobium rhizogenes (T)	Proteobacteria	Alphaproteobacteria	Rhizobiales	Rhizobiaceae	Rhizobium	Rhizobium OK442	NA
OK443	BESC-4-C-2	P. trichocarpa	2012	Clatskanie, OR	Endosphere	Rhizobium rhizogenes (T)	Proteobacteria	Alphaproteobacteria	Rhizobiales	Rhizobiaceae	Rhizobium	Rhizobium OK443	NA
OK445	BESC-4-C-2	P. trichocarpa	2012	Clatskanie, OR	Endosphere	Rhizobium rhizogenes (T)	Proteobacteria	Alphaproteobacteria	Rhizobiales	Rhizobiaceae	Rhizobium	Rhizobium OK445	NA
OK447	BESC-4-C-2	P. trichocarpa	2012	Clatskanie, OR	Endosphere	Rhizobium rhizogenes (T)	Proteobacteria	Alphaproteobacteria	Rhizobiales	Rhizobiaceae	Rhizobium	Rhizobium OK447	NA
OK452	BESC-4-C-2	P. trichocarpa	2012	Clatskanie, OR	Endosphere	Rhizobium rhizogenes (T)	Proteobacteria	Alphaproteobacteria	Rhizobiales	Rhizobiaceae	Rhizobium	Rhizobium OK452	NA
OK453	BESC-4-C-2	P. trichocarpa	2012	Clatskanie, OR	Endosphere	Rhizobium rhizogenes (T)	Proteobacteria	Alphaproteobacteria	Rhizobiales	Rhizobiaceae	Rhizobium	Rhizobium OK453	NA
OK454	BESC-4-C-2	P. trichocarpa	2012	Clatskanie, OR	Endosphere	Rhizobium rhizogenes (T)	Proteobacteria	Alphaproteobacteria	Rhizobiales	Rhizobiaceae	Rhizobium	Rhizobium OK454	NA
OK455	BESC-4-C-2	P. trichocarpa	2012	Clatskanie, OR	Endosphere	Rhizobium rhizogenes (T)	Proteobacteria	Alphaproteobacteria	Rhizobiales	Rhizobiaceae	Rhizobium	Rhizobium OK455	NA
OK457	BESC-4-C-2	P. trichocarpa	2012	Clatskanie, OR	Endosphere	Rhizobium rhizogenes (T)	Proteobacteria	Alphaproteobacteria	Rhizobiales	Rhizobiaceae	Rhizobium	Rhizobium OK457	NA
OK460	BESC-4-C-2	P. trichocarpa	2012	Clatskanie, OR	Endosphere	Rhizobium rhizogenes (T)	Proteobacteria	Alphaproteobacteria	Rhizobiales	Rhizobiaceae	Rhizobium	Rhizobium OK460	NA
OK463	BESC-4-C-2	P. trichocarpa	2012	Clatskanie, OR	Endosphere	Rhizobium rhizogenes (T)	Proteobacteria	Alphaproteobacteria	Rhizobiales	Rhizobiaceae	Rhizobium	Rhizobium OK463	NA
OK467	BESC-4-C-2	P. trichocarpa	2012	Clatskanie, OR	Endosphere	Rhizobium rhizogenes (T)	Proteobacteria	Alphaproteobacteria	Rhizobiales	Rhizobiaceae	Rhizobium	Rhizobium OK467	NA
OK469	BESC-4-C-2	P. trichocarpa	2012	Clatskanie, OR	Endosphere	Rhizobium rhizogenes (T)	Proteobacteria	Alphaproteobacteria	Rhizobiales	Rhizobiaceae	Rhizobium	Rhizobium OK469	NA
OK471	BESC-4-C-2	P. trichocarpa	2012	Clatskanie, OR	Endosphere	Rhizobium rhizogenes (T)	Proteobacteria	Alphaproteobacteria	Rhizobiales	Rhizobiaceae	Rhizobium	Rhizobium OK471	NA
OK472	BESC-4-C-2	P. trichocarpa	2012	Clatskanie, OR	Endosphere	Rhizobium rhizogenes (T)	Proteobacteria	Alphaproteobacteria	Rhizobiales	Rhizobiaceae	Rhizobium	Rhizobium OK472	NA
OK473	BESC-4-C-2	P. trichocarpa	2012	Clatskanie, OR	Endosphere	Rhizobium lusitanum (T)	Proteobacteria	Alphaproteobacteria	Rhizobiales	Rhizobiaceae	Rhizobium	Rhizobium OK473	NA
OK474	BESC-4-C-2	P. trichocarpa	2012	Clatskanie, OR	Endosphere	Rhizobium rhizogenes (T)	Proteobacteria	Alphaproteobacteria	Rhizobiales	Rhizobiaceae	Rhizobium	Rhizobium OK474	NA
OK477	BESC-4-C-2	P. trichocarpa	2012	Clatskanie, OR	Endosphere	Rhizobium rhizogenes (T)	Proteobacteria	Alphaproteobacteria	Rhizobiales	Rhizobiaceae	Rhizobium	Rhizobium OK477	NA
OK478	BESC-4-C-2	P. trichocarpa	2012	Clatskanie, OR	Endosphere	Rhizobium rhizogenes (T)	Proteobacteria	Alphaproteobacteria	Rhizobiales	Rhizobiaceae	Rhizobium	Rhizobium OK478	NA
OK479	BESC-4-C-2	P. trichocarpa	2012	Clatskanie, OR	Endosphere	Rhizobium rhizogenes (T)	Proteobacteria	Alphaproteobacteria	Rhizobiales	Rhizobiaceae	Rhizobium	Rhizobium OK479	NA
OK481	BESC-4-C-2	P. trichocarpa	2012	Clatskanie, OR	Endosphere	Rhizobium rhizogenes (T)	Proteobacteria	Alphaproteobacteria	Rhizobiales	Rhizobiaceae	Rhizobium	Rhizobium OK481	NA
OK483	BESC-4-C-2	P. trichocarpa	2012	Clatskanie, OR	Endosphere	Rhizobium rhizogenes (T)	Proteobacteria	Alphaproteobacteria	Rhizobiales	Rhizobiaceae	Rhizobium	Rhizobium OK483	NA
OK486	BESC-4-C-2	P. trichocarpa	2012	Clatskanie, OR	Endosphere	Rhizobium rhizogenes (T)	Proteobacteria	Alphaproteobacteria	Rhizobiales	Rhizobiaceae	Rhizobium	Rhizobium OK486	NA
OK487	BESC-4-C-2	P. trichocarpa	2012	Clatskanie, OR	Endosphere	Rhizobium rhizogenes (T)	Proteobacteria	Alphaproteobacteria	Rhizobiales	Rhizobiaceae	Rhizobium	Rhizobium OK487	NA
OK489	BESC-4-C-2	P. trichocarpa	2012	Clatskanie, OR	Endosphere	Rhizobium rhizogenes (T)	Proteobacteria	Alphaproteobacteria	Rhizobiales	Rhizobiaceae	Rhizobium	Rhizobium OK489	NA
OK490	BESC-4-C-2	P. trichocarpa	2012	Clatskanie, OR	Endosphere	Rhizobium rhizogenes (T)	Proteobacteria	Alphaproteobacteria	Rhizobiales	Rhizobiaceae	Rhizobium	Rhizobium OK490	NA
OK493	BESC-4-C-2	P. trichocarpa	2012	Clatskanie, OR	Endosphere	Rhizobium rhizogenes (T)	Proteobacteria	Alphaproteobacteria	Rhizobiales	Rhizobiaceae	Rhizobium	Rhizobium OK493	NA
OK494	BESC-4-C-2	P. trichocarpa	2012	Clatskanie, OR	Endosphere	Rhizobium lusitanum (T)	Proteobacteria	Alphaproteobacteria	Rhizobiales	Rhizobiaceae	Rhizobium	Rhizobium OK494	2582581308
OK495	BESC-4-C-2	P. trichocarpa	2012	Clatskanie, OR	Endosphere	Rhizobium rhizogenes (T)	Proteobacteria	Alphaproteobacteria	Rhizobiales	Rhizobiaceae	Rhizobium	Rhizobium OK495	NA
OK498	BESC-4-C-2	P. trichocarpa	2012	Clatskanie, OR	Endosphere	Rhizobium rhizogenes (T)	Proteobacteria	Alphaproteobacteria	Rhizobiales	Rhizobiaceae	Rhizobium	Rhizobium OK498	NA
OK554	BESC-15-C-2	P. trichocarpa	2012	Clatskanie, OR	Rhizosphere	Rhizobium rhizogenes (T)	Proteobacteria	Alphaproteobacteria	Rhizobiales	Rhizobiaceae	Rhizobium	Rhizobium OK554	NA
OK603	BESC-15-C-2	P. trichocarpa	2012	Clatskanie, OR	Endosphere	Rhizobium herbae (T)	Proteobacteria	Alphaproteobacteria	Rhizobiales	Rhizobiaceae	Rhizobium	Rhizobium OK603	NA
OK604	BESC-15-C-2	P. trichocarpa	2012	Clatskanie, OR	Endosphere	Rhizobium herbae (T)	Proteobacteria	Alphaproteobacteria	Rhizobiales	Rhizobiaceae	Rhizobium	Rhizobium OK604	NA
OK606	BESC-15-C-2	P. trichocarpa	2012	Clatskanie, OR	Endosphere	Rhizobium herbae (T)	Proteobacteria	Alphaproteobacteria	Rhizobiales	Rhizobiaceae	Rhizobium	Rhizobium OK606	NA
OK615	BESC-15-C-2	P. trichocarpa	2012	Clatskanie, OR	Endosphere	Rhizobium herbae (T)	Proteobacteria	Alphaproteobacteria	Rhizobiales	Rhizobiaceae	Rhizobium	Rhizobium OK615	NA
OK618	BESC-15-C-2	P. trichocarpa	2012	Clatskanie, OR	Endosphere	Rhizobium herbae (T)	Proteobacteria	Alphaproteobacteria	Rhizobiales	Rhizobiaceae	Rhizobium	Rhizobium OK618	NA
OK625	BESC-15-C-2	P. trichocarpa	2012	Clatskanie, OR	Endosphere	Rhizobium herbae (T)	Proteobacteria	Alphaproteobacteria	Rhizobiales	Rhizobiaceae	Rhizobium	Rhizobium OK625	NA
OK631	BESC-15-C-2	P. trichocarpa	2012	Clatskanie, OR	Endosphere	Rhizobium herbae (T)	Proteobacteria	Alphaproteobacteria	Rhizobiales	Rhizobiaceae	Rhizobium	Rhizobium OK631	NA
OK633	BESC-15-C-2	P. trichocarpa	2012	Clatskanie, OR	Endosphere	Rhizobium herbae (T)	Proteobacteria	Alphaproteobacteria	Rhizobiales	Rhizobiaceae	Rhizobium	Rhizobium OK633	NA
OK639	BESC-15-C-2	P. trichocarpa	2012	Clatskanie, OR	Endosphere	Rhizobium herbae (T)	Proteobacteria	Alphaproteobacteria	Rhizobiales	Rhizobiaceae	Rhizobium	Rhizobium OK639	NA
OK640	BESC-15-C-2	P. trichocarpa	2012	Clatskanie, OR	Endosphere	Rhizobium herbae (T)	Proteobacteria	Alphaproteobacteria	Rhizobiales	Rhizobiaceae	Rhizobium	Rhizobium OK640	NA
OK659	BESC-15-C-2	P. trichocarpa	2012	Clatskanie, OR	Endosphere	Rhizobium herbae (T)	Proteobacteria	Alphaproteobacteria	Rhizobiales	Rhizobiaceae	Rhizobium	Rhizobium OK659	NA
OK664	BESC-15-C-2	P. trichocarpa	2012	Clatskanie, OR	Endosphere	Rhizobium herbae (T)	Proteobacteria	Alphaproteobacteria	Rhizobiales	Rhizobiaceae	Rhizobium	Rhizobium OK664	NA
OK665	BESC-15-C-2	P. trichocarpa	2012	Clatskanie, OR	Endosphere	Rhizobium herbae (T)	Proteobacteria	Alphaproteobacteria	Rhizobiales	Rhizobiaceae	Rhizobium	Rhizobium OK665	2582581283
OK666	BESC-15-C-2	P. trichocarpa	2012	Clatskanie, OR	Endosphere	Rhizobium herbae (T)	Proteobacteria	Alphaproteobacteria	Rhizobiales	Rhizobiaceae	Rhizobium	Rhizobium OK666	NA
OK668	BESC-15-C-2	P. trichocarpa	2012	Clatskanie, OR	Endosphere	Rhizobium herbae (T)	Proteobacteria	Alphaproteobacteria	Rhizobiales	Rhizobiaceae	Rhizobium	Rhizobium OK668	NA
OK669	BESC-15-C-2	P. trichocarpa	2012	Clatskanie, OR	Endosphere	Rhizobium herbae (T)	Proteobacteria	Alphaproteobacteria	Rhizobiales	Rhizobiaceae	Rhizobium	Rhizobium OK669	NA
OV003	BESC-15-O-1	P. trichocarpa	2012	Corvallis, OR	Endosphere	Rhizobium nepotum (T)	Proteobacteria	Alphaproteobacteria	Rhizobiales	Rhizobiaceae	Rhizobium	Rhizobium OV003	NA
OV004	BESC-15-O-1	P. trichocarpa	2012	Corvallis, OR	Endosphere	Rhizobium nepotum (T)	Proteobacteria	Alphaproteobacteria	Rhizobiales	Rhizobiaceae	Rhizobium	Rhizobium OV004	NA
OV005	BESC-15-O-1	P. trichocarpa	2012	Corvallis, OR	Endosphere	Rhizobium nepotum (T)	Proteobacteria	Alphaproteobacteria	Rhizobiales	Rhizobiaceae	Rhizobium	Rhizobium OV005	NA
OV011	BESC-15-O-1	P. trichocarpa	2012	Corvallis, OR	Endosphere	Rhizobium nepotum (T)	Proteobacteria	Alphaproteobacteria	Rhizobiales	Rhizobiaceae	Rhizobium	Rhizobium OV011	NA
OV013	BESC-15-O-1	P. trichocarpa	2012	Corvallis, OR	Endosphere	Rhizobium nepotum (T)	Proteobacteria	Alphaproteobacteria	Rhizobiales	Rhizobiaceae	Rhizobium	Rhizobium OV013	NA
OV018	BESC-15-O-1	P. trichocarpa	2012	Corvallis, OR	Endosphere	Rhizobium nepotum (T)	Proteobacteria	Alphaproteobacteria	Rhizobiales	Rhizobiaceae	Rhizobium	Rhizobium OV018	NA
OV019	BESC-15-O-1	P. trichocarpa	2012	Corvallis, OR	Endosphere	Rhizobium nepotum (T)	Proteobacteria	Alphaproteobacteria	Rhizobiales	Rhizobiaceae	Rhizobium	Rhizobium OV019	NA
OV020	BESC-15-O-1	P. trichocarpa	2012	Corvallis, OR	Endosphere	Rhizobium nepotum (T)	Proteobacteria	Alphaproteobacteria	Rhizobiales	Rhizobiaceae	Rhizobium	Rhizobium OV020	NA
OV021	BESC-15-O-1	P. trichocarpa	2012	Corvallis, OR	Endosphere	Rhizobium nepotum (T)	Proteobacteria	Alphaproteobacteria	Rhizobiales	Rhizobiaceae	Rhizobium	Rhizobium OV021	NA
OV023	BESC-15-O-1	P. trichocarpa	2012	Corvallis, OR	Endosphere	Rhizobium nepotum (T)	Proteobacteria	Alphaproteobacteria	Rhizobiales	Rhizobiaceae	Rhizobium	Rhizobium OV023	NA
OV024	BESC-15-O-1	P. trichocarpa	2012	Corvallis, OR	Endosphere	Rhizobium nepotum (T)	Proteobacteria	Alphaproteobacteria	Rhizobiales	Rhizobiaceae	Rhizobium	Rhizobium OV024	NA
OV026	BESC-15-O-1	P. trichocarpa	2012	Corvallis, OR	Endosphere	Rhizobium nepotum (T)	Proteobacteria	Alphaproteobacteria	Rhizobiales	Rhizobiaceae	Rhizobium	Rhizobium OV026	NA
OV027	BESC-15-O-1	P. trichocarpa	2012	Corvallis, OR	Endosphere	Rhizobium nepotum (T)	Proteobacteria	Alphaproteobacteria	Rhizobiales	Rhizobiaceae	Rhizobium	Rhizobium OV027	NA
OV028	BESC-15-O-1	P. trichocarpa	2012	Corvallis, OR	Endosphere	Rhizobium nepotum (T)	Proteobacteria	Alphaproteobacteria	Rhizobiales	Rhizobiaceae	Rhizobium	Rhizobium OV028	NA
OV030	BESC-15-O-1	P. trichocarpa	2012	Corvallis, OR	Endosphere	Rhizobium nepotum (T)	Proteobacteria	Alphaproteobacteria	Rhizobiales	Rhizobiaceae	Rhizobium	Rhizobium OV030	NA
OV032	BESC-15-O-1	P. trichocarpa	2012	Corvallis, OR	Endosphere	Rhizobium nepotum (T)	Proteobacteria	Alphaproteobacteria	Rhizobiales	Rhizobiaceae	Rhizobium	Rhizobium OV032	NA
OV033	BESC-15-O-1	P. trichocarpa	2012	Corvallis, OR	Endosphere	Rhizobium nepotum (T)	Proteobacteria	Alphaproteobacteria	Rhizobiales	Rhizobiaceae	Rhizobium	Rhizobium OV033	NA
OV034	BESC-15-O-1	P. trichocarpa	2012	Corvallis, OR	Endosphere	Rhizobium nepotum (T)	Proteobacteria	Alphaproteobacteria	Rhizobiales	Rhizobiaceae	Rhizobium	Rhizobium OV034	NA
OV035	BESC-15-O-1	P. trichocarpa	2012	Corvallis, OR	Endosphere	Rhizobium nepotum (T)	Proteobacteria	Alphaproteobacteria	Rhizobiales	Rhizobiaceae	Rhizobium	Rhizobium OV035	NA
OV036	BESC-15-O-1	P. trichocarpa	2012	Corvallis, OR	Endosphere	Rhizobium nepotum (T)	Proteobacteria	Alphaproteobacteria	Rhizobiales	Rhizobiaceae	Rhizobium	Rhizobium OV036	NA
OV037	BESC-15-O-1	P. trichocarpa	2012	Corvallis, OR	Endosphere	Rhizobium nepotum (T)	Proteobacteria	Alphaproteobacteria	Rhizobiales	Rhizobiaceae	Rhizobium	Rhizobium OV037	NA
OV040	BESC-15-O-1	P. trichocarpa	2012	Corvallis, OR	Endosphere	Rhizobium nepotum (T)	Proteobacteria	Alphaproteobacteria	Rhizobiales	Rhizobiaceae	Rhizobium	Rhizobium OV040	NA
OV041	BESC-15-O-1	P. trichocarpa	2012	Corvallis, OR	Endosphere	Rhizobium nepotum (T)	Proteobacteria	Alphaproteobacteria	Rhizobiales	Rhizobiaceae	Rhizobium	Rhizobium OV041	NA
OV042	BESC-15-O-1	P. trichocarpa	2012	Corvallis, OR	Endosphere	Rhizobium nepotum (T)	Proteobacteria	Alphaproteobacteria	Rhizobiales	Rhizobiaceae	Rhizobium	Rhizobium OV042	NA
OV043	BESC-15-O-1	P. trichocarpa	2012	Corvallis, OR	Endosphere	Rhizobium nepotum (T)	Proteobacteria	Alphaproteobacteria	Rhizobiales	Rhizobiaceae	Rhizobium	Rhizobium OV043	NA
OV044	BESC-15-O-1	P. trichocarpa	2012	Corvallis, OR	Endosphere	Rhizobium nepotum (T)	Proteobacteria	Alphaproteobacteria	Rhizobiales	Rhizobiaceae	Rhizobium	Rhizobium OV044	NA
OV045	BESC-15-O-1	P. trichocarpa	2012	Corvallis, OR	Endosphere	Rhizobium nepotum (T)	Proteobacteria	Alphaproteobacteria	Rhizobiales	Rhizobiaceae	Rhizobium	Rhizobium OV045	NA
OV046	BESC-15-O-1	P. trichocarpa	2012	Corvallis, OR	Endosphere	Rhizobium nepotum (T)	Proteobacteria	Alphaproteobacteria	Rhizobiales	Rhizobiaceae	Rhizobium	Rhizobium OV046	NA
OV049	BESC-15-O-1	P. trichocarpa	2012	Corvallis, OR	Endosphere	Rhizobium nepotum (T)	Proteobacteria	Alphaproteobacteria	Rhizobiales	Rhizobiaceae	Rhizobium	Rhizobium OV049	NA
OV051	BESC-15-O-1	P. trichocarpa	2012	Corvallis, OR	Endosphere	Rhizobium nepotum (T)	Proteobacteria	Alphaproteobacteria	Rhizobiales	Rhizobiaceae	Rhizobium	Rhizobium OV051	NA
OV052	BESC-15-O-1	P. trichocarpa	2012	Corvallis, OR	Endosphere	Rhizobium nepotum (T)	Proteobacteria	Alphaproteobacteria	Rhizobiales	Rhizobiaceae	Rhizobium	Rhizobium OV052	NA
OV053	BESC-15-O-1	P. trichocarpa	2012	Corvallis, OR	Endosphere	Rhizobium nepotum (T)	Proteobacteria	Alphaproteobacteria	Rhizobiales	Rhizobiaceae	Rhizobium	Rhizobium OV053	NA
OV055	BESC-15-O-1	P. trichocarpa	2012	Corvallis, OR	Endosphere	Rhizobium nepotum (T)	Proteobacteria	Alphaproteobacteria	Rhizobiales	Rhizobiaceae	Rhizobium	Rhizobium OV055	NA
OV056	BESC-15-O-1	P. trichocarpa	2012	Corvallis, OR	Endosphere	Rhizobium nepotum (T)	Proteobacteria	Alphaproteobacteria	Rhizobiales	Rhizobiaceae	Rhizobium	Rhizobium OV056	NA
OV057	BESC-15-O-1	P. trichocarpa	2012	Corvallis, OR	Endosphere	Rhizobium nepotum (T)	Proteobacteria	Alphaproteobacteria	Rhizobiales	Rhizobiaceae	Rhizobium	Rhizobium OV057	NA
OV058	BESC-15-O-1	P. trichocarpa	2012	Corvallis, OR	Endosphere	Rhizobium nepotum (T)	Proteobacteria	Alphaproteobacteria	Rhizobiales	Rhizobiaceae	Rhizobium	Rhizobium OV058	NA
OV059	BESC-15-O-1	P. trichocarpa	2012	Corvallis, OR	Endosphere	Rhizobium nepotum (T)	Proteobacteria	Alphaproteobacteria	Rhizobiales	Rhizobiaceae	Rhizobium	Rhizobium OV059	NA
OV060	BESC-15-O-1	P. trichocarpa	2012	Corvallis, OR	Endosphere	Rhizobium nepotum (T)	Proteobacteria	Alphaproteobacteria	Rhizobiales	Rhizobiaceae	Rhizobium	Rhizobium OV060	NA
OV061	BESC-15-O-1	P. trichocarpa	2012	Corvallis, OR	Endosphere	Rhizobium nepotum (T)	Proteobacteria	Alphaproteobacteria	Rhizobiales	Rhizobiaceae	Rhizobium	Rhizobium OV061	NA
OV063	BESC-15-O-1	P. trichocarpa	2012	Corvallis, OR	Endosphere	Rhizobium nepotum (T)	Proteobacteria	Alphaproteobacteria	Rhizobiales	Rhizobiaceae	Rhizobium	Rhizobium OV063	NA
OV064	BESC-15-O-1	P. trichocarpa	2012	Corvallis, OR	Endosphere	Rhizobium nepotum (T)	Proteobacteria	Alphaproteobacteria	Rhizobiales	Rhizobiaceae	Rhizobium	Rhizobium OV064	NA
OV065	BESC-15-O-1	P. trichocarpa	2012	Corvallis, OR	Endosphere	Rhizobium nepotum (T)	Proteobacteria	Alphaproteobacteria	Rhizobiales	Rhizobiaceae	Rhizobium	Rhizobium OV065	NA
OV066	BESC-15-O-1	P. trichocarpa	2012	Corvallis, OR	Endosphere	Rhizobium nepotum (T)	Proteobacteria	Alphaproteobacteria	Rhizobiales	Rhizobiaceae	Rhizobium	Rhizobium OV066	NA
OV067	BESC-15-O-1	P. trichocarpa	2012	Corvallis, OR	Endosphere	Rhizobium radiobacter (T)	Proteobacteria	Alphaproteobacteria	Rhizobiales	Rhizobiaceae	Rhizobium	Rhizobium OV067	NA
OV069	BESC-15-O-1	P. trichocarpa	2012	Corvallis, OR	Endosphere	Rhizobium nepotum (T)	Proteobacteria	Alphaproteobacteria	Rhizobiales	Rhizobiaceae	Rhizobium	Rhizobium OV069	NA
OV070	BESC-15-O-1	P. trichocarpa	2012	Corvallis, OR	Endosphere	Rhizobium nepotum (T)	Proteobacteria	Alphaproteobacteria	Rhizobiales	Rhizobiaceae	Rhizobium	Rhizobium OV070	NA
OV071	BESC-15-O-1	P. trichocarpa	2012	Corvallis, OR	Endosphere	Rhizobium nepotum (T)	Proteobacteria	Alphaproteobacteria	Rhizobiales	Rhizobiaceae	Rhizobium	Rhizobium OV071	NA
OV074	BESC-15-O-1	P. trichocarpa	2012	Corvallis, OR	Endosphere	Rhizobium nepotum (T)	Proteobacteria	Alphaproteobacteria	Rhizobiales	Rhizobiaceae	Rhizobium	Rhizobium OV074	NA
OV075	BESC-15-O-1	P. trichocarpa	2012	Corvallis, OR	Endosphere	Rhizobium nepotum (T)	Proteobacteria	Alphaproteobacteria	Rhizobiales	Rhizobiaceae	Rhizobium	Rhizobium OV075	NA
OV078	BESC-15-O-1	P. trichocarpa	2012	Corvallis, OR	Endosphere	Rhizobium nepotum (T)	Proteobacteria	Alphaproteobacteria	Rhizobiales	Rhizobiaceae	Rhizobium	Rhizobium OV078	NA
OV079	BESC-15-O-1	P. trichocarpa	2012	Corvallis, OR	Endosphere	Rhizobium nepotum (T)	Proteobacteria	Alphaproteobacteria	Rhizobiales	Rhizobiaceae	Rhizobium	Rhizobium OV079	NA
OV080	BESC-15-O-1	P. trichocarpa	2012	Corvallis, OR	Endosphere	Rhizobium nepotum (T)	Proteobacteria	Alphaproteobacteria	Rhizobiales	Rhizobiaceae	Rhizobium	Rhizobium OV080	NA
OV085	BESC-15-O-1	P. trichocarpa	2012	Corvallis, OR	Endosphere	Rhizobium radiobacter (T)	Proteobacteria	Alphaproteobacteria	Rhizobiales	Rhizobiaceae	Rhizobium	Rhizobium OV085	NA
OV087	BESC-15-O-1	P. trichocarpa	2012	Corvallis, OR	Endosphere	Rhizobium nepotum (T)	Proteobacteria	Alphaproteobacteria	Rhizobiales	Rhizobiaceae	Rhizobium	Rhizobium OV087	NA
OV088	BESC-15-O-1	P. trichocarpa	2012	Corvallis, OR	Endosphere	Rhizobium nepotum (T)	Proteobacteria	Alphaproteobacteria	Rhizobiales	Rhizobiaceae	Rhizobium	Rhizobium OV088	NA
OV090	BESC-15-O-1	P. trichocarpa	2012	Corvallis, OR	Endosphere	Rhizobium nepotum (T)	Proteobacteria	Alphaproteobacteria	Rhizobiales	Rhizobiaceae	Rhizobium	Rhizobium OV090	NA
OV091	BESC-15-O-1	P. trichocarpa	2012	Corvallis, OR	Endosphere	Rhizobium nepotum (T)	Proteobacteria	Alphaproteobacteria	Rhizobiales	Rhizobiaceae	Rhizobium	Rhizobium OV091	NA
OV094	BESC-15-O-1	P. trichocarpa	2012	Corvallis, OR	Endosphere	Rhizobium nepotum (T)	Proteobacteria	Alphaproteobacteria	Rhizobiales	Rhizobiaceae	Rhizobium	Rhizobium OV094	NA
OV097	BESC-15-O-1	P. trichocarpa	2012	Corvallis, OR	Endosphere	Rhizobium nepotum (T)	Proteobacteria	Alphaproteobacteria	Rhizobiales	Rhizobiaceae	Rhizobium	Rhizobium OV097	NA
OV099	BESC-15-O-1	P. trichocarpa	2012	Corvallis, OR	Endosphere	Rhizobium nepotum (T)	Proteobacteria	Alphaproteobacteria	Rhizobiales	Rhizobiaceae	Rhizobium	Rhizobium OV099	NA
OV100	BESC-15-O-1	P. trichocarpa	2012	Corvallis, OR	Endosphere	Rhizobium nepotum (T)	Proteobacteria	Alphaproteobacteria	Rhizobiales	Rhizobiaceae	Rhizobium	Rhizobium OV100	NA
OV109	BESC-15-O-1	P. trichocarpa	2012	Corvallis, OR	Rhizosphere	Rhizobium laguerreae (T)	Proteobacteria	Alphaproteobacteria	Rhizobiales	Rhizobiaceae	Rhizobium	Rhizobium OV109	NA
OV111	BESC-15-O-1	P. trichocarpa	2012	Corvallis, OR	Rhizosphere	Rhizobium laguerreae (T)	Proteobacteria	Alphaproteobacteria	Rhizobiales	Rhizobiaceae	Rhizobium	Rhizobium OV111	NA
OV115	BESC-15-O-1	P. trichocarpa	2012	Corvallis, OR	Rhizosphere	Rhizobium tibeticum (T)	Proteobacteria	Alphaproteobacteria	Rhizobiales	Rhizobiaceae	Rhizobium	Rhizobium OV115	NA
OV152	BESC-15-O-1	P. trichocarpa	2012	Corvallis, OR	Rhizosphere	Rhizobium laguerreae (T)	Proteobacteria	Alphaproteobacteria	Rhizobiales	Rhizobiaceae	Rhizobium	Rhizobium OV152	2585427526
OV155	BESC-42-O-2	P. trichocarpa	2012	Corvallis, OR	Endosphere	Rhizobium pisi (T)	Proteobacteria	Alphaproteobacteria	Rhizobiales	Rhizobiaceae	Rhizobium	Rhizobium OV155	NA
OV156	BESC-42-O-2	P. trichocarpa	2012	Corvallis, OR	Endosphere	Rhizobium laguerreae (T)	Proteobacteria	Alphaproteobacteria	Rhizobiales	Rhizobiaceae	Rhizobium	Rhizobium OV156	NA
OV160	BESC-42-O-2	P. trichocarpa	2012	Corvallis, OR	Endosphere	Rhizobium rhizogenes (T)	Proteobacteria	Alphaproteobacteria	Rhizobiales	Rhizobiaceae	Rhizobium	Rhizobium OV160	NA
OV162	BESC-42-O-2	P. trichocarpa	2012	Corvallis, OR	Endosphere	Rhizobium rhizogenes (T)	Proteobacteria	Alphaproteobacteria	Rhizobiales	Rhizobiaceae	Rhizobium	Rhizobium OV162	NA
OV163	BESC-42-O-2	P. trichocarpa	2012	Corvallis, OR	Endosphere	Rhizobium rhizogenes (T)	Proteobacteria	Alphaproteobacteria	Rhizobiales	Rhizobiaceae	Rhizobium	Rhizobium OV163	NA
OV164	BESC-42-O-2	P. trichocarpa	2012	Corvallis, OR	Endosphere	Rhizobium rhizogenes (T)	Proteobacteria	Alphaproteobacteria	Rhizobiales	Rhizobiaceae	Rhizobium	Rhizobium OV164	NA
OV168	BESC-42-O-2	P. trichocarpa	2012	Corvallis, OR	Endosphere	Rhizobium laguerreae (T)	Proteobacteria	Alphaproteobacteria	Rhizobiales	Rhizobiaceae	Rhizobium	Rhizobium OV168	NA
OV170	BESC-42-O-2	P. trichocarpa	2012	Corvallis, OR	Endosphere	Rhizobium laguerreae (T)	Proteobacteria	Alphaproteobacteria	Rhizobiales	Rhizobiaceae	Rhizobium	Rhizobium OV170	NA
OV172	BESC-42-O-2	P. trichocarpa	2012	Corvallis, OR	Endosphere	Rhizobium laguerreae (T)	Proteobacteria	Alphaproteobacteria	Rhizobiales	Rhizobiaceae	Rhizobium	Rhizobium OV172	NA
OV173	BESC-42-O-2	P. trichocarpa	2012	Corvallis, OR	Endosphere	Rhizobium laguerreae (T)	Proteobacteria	Alphaproteobacteria	Rhizobiales	Rhizobiaceae	Rhizobium	Rhizobium OV173	NA
OV175	BESC-42-O-2	P. trichocarpa	2012	Corvallis, OR	Endosphere	Rhizobium laguerreae (T)	Proteobacteria	Alphaproteobacteria	Rhizobiales	Rhizobiaceae	Rhizobium	Rhizobium OV175	NA
OV176	BESC-42-O-2	P. trichocarpa	2012	Corvallis, OR	Endosphere	Rhizobium laguerreae (T)	Proteobacteria	Alphaproteobacteria	Rhizobiales	Rhizobiaceae	Rhizobium	Rhizobium OV176	NA
OV177	BESC-42-O-2	P. trichocarpa	2012	Corvallis, OR	Endosphere	Rhizobium laguerreae (T)	Proteobacteria	Alphaproteobacteria	Rhizobiales	Rhizobiaceae	Rhizobium	Rhizobium OV177	NA
OV179	BESC-42-O-2	P. trichocarpa	2012	Corvallis, OR	Endosphere	Rhizobium alamii (T)	Proteobacteria	Alphaproteobacteria	Rhizobiales	Rhizobiaceae	Rhizobium	Rhizobium OV179	NA
OV180	BESC-42-O-2	P. trichocarpa	2012	Corvallis, OR	Endosphere	Rhizobium rhizogenes (T)	Proteobacteria	Alphaproteobacteria	Rhizobiales	Rhizobiaceae	Rhizobium	Rhizobium OV180	NA
OV181	BESC-42-O-2	P. trichocarpa	2012	Corvallis, OR	Endosphere	Rhizobium laguerreae (T)	Proteobacteria	Alphaproteobacteria	Rhizobiales	Rhizobiaceae	Rhizobium	Rhizobium OV181	NA
OV182	BESC-42-O-2	P. trichocarpa	2012	Corvallis, OR	Endosphere	Rhizobium laguerreae (T)	Proteobacteria	Alphaproteobacteria	Rhizobiales	Rhizobiaceae	Rhizobium	Rhizobium OV182	NA
OV193	BESC-42-O-2	P. trichocarpa	2012	Corvallis, OR	Endosphere	Rhizobium tibeticum (T)	Proteobacteria	Alphaproteobacteria	Rhizobiales	Rhizobiaceae	Rhizobium	Rhizobium OV193	NA
OV195	BESC-42-O-2	P. trichocarpa	2012	Corvallis, OR	Endosphere	Rhizobium laguerreae (T)	Proteobacteria	Alphaproteobacteria	Rhizobiales	Rhizobiaceae	Rhizobium	Rhizobium OV195	NA
OV196	BESC-42-O-2	P. trichocarpa	2012	Corvallis, OR	Endosphere	Rhizobium laguerreae (T)	Proteobacteria	Alphaproteobacteria	Rhizobiales	Rhizobiaceae	Rhizobium	Rhizobium OV196	NA
OV197	BESC-42-O-2	P. trichocarpa	2012	Corvallis, OR	Endosphere	Rhizobium laguerreae (T)	Proteobacteria	Alphaproteobacteria	Rhizobiales	Rhizobiaceae	Rhizobium	Rhizobium OV197	NA
OV201	BESC-42-O-2	P. trichocarpa	2012	Corvallis, OR	Endosphere	Rhizobium tibeticum (T)	Proteobacteria	Alphaproteobacteria	Rhizobiales	Rhizobiaceae	Rhizobium	Rhizobium OV201	2582581867
OV202	BESC-42-O-2	P. trichocarpa	2012	Corvallis, OR	Endosphere	Rhizobium laguerreae (T)	Proteobacteria	Alphaproteobacteria	Rhizobiales	Rhizobiaceae	Rhizobium	Rhizobium OV202	NA
OV203	BESC-42-O-2	P. trichocarpa	2012	Corvallis, OR	Endosphere	Rhizobium laguerreae (T)	Proteobacteria	Alphaproteobacteria	Rhizobiales	Rhizobiaceae	Rhizobium	Rhizobium OV203	NA
OV204	BESC-42-O-2	P. trichocarpa	2012	Corvallis, OR	Endosphere	Rhizobium laguerreae (T)	Proteobacteria	Alphaproteobacteria	Rhizobiales	Rhizobiaceae	Rhizobium	Rhizobium OV204	NA
OV205	BESC-42-O-2	P. trichocarpa	2012	Corvallis, OR	Endosphere	Rhizobium laguerreae (T)	Proteobacteria	Alphaproteobacteria	Rhizobiales	Rhizobiaceae	Rhizobium	Rhizobium OV205	NA
OV206	BESC-42-O-2	P. trichocarpa	2012	Corvallis, OR	Endosphere	Rhizobium laguerreae (T)	Proteobacteria	Alphaproteobacteria	Rhizobiales	Rhizobiaceae	Rhizobium	Rhizobium OV206	NA
OV207	BESC-42-O-2	P. trichocarpa	2012	Corvallis, OR	Endosphere	Rhizobium laguerreae (T)	Proteobacteria	Alphaproteobacteria	Rhizobiales	Rhizobiaceae	Rhizobium	Rhizobium OV207	NA
OV209	BESC-42-O-2	P. trichocarpa	2012	Corvallis, OR	Endosphere	Rhizobium rubi (T)	Proteobacteria	Alphaproteobacteria	Rhizobiales	Rhizobiaceae	Rhizobium	Rhizobium OV209	NA
OV212	BESC-42-O-2	P. trichocarpa	2012	Corvallis, OR	Endosphere	Rhizobium laguerreae (T)	Proteobacteria	Alphaproteobacteria	Rhizobiales	Rhizobiaceae	Rhizobium	Rhizobium OV212	NA
OV213	BESC-42-O-2	P. trichocarpa	2012	Corvallis, OR	Endosphere	Rhizobium laguerreae (T)	Proteobacteria	Alphaproteobacteria	Rhizobiales	Rhizobiaceae	Rhizobium	Rhizobium OV213	NA
OV215	BESC-42-O-2	P. trichocarpa	2012	Corvallis, OR	Endosphere	Rhizobium laguerreae (T)	Proteobacteria	Alphaproteobacteria	Rhizobiales	Rhizobiaceae	Rhizobium	Rhizobium OV215	NA
OV216	BESC-42-O-2	P. trichocarpa	2012	Corvallis, OR	Endosphere	Rhizobium leucaenae (T)	Proteobacteria	Alphaproteobacteria	Rhizobiales	Rhizobiaceae	Rhizobium	Rhizobium OV216	NA
OV217	BESC-42-O-2	P. trichocarpa	2012	Corvallis, OR	Endosphere	Rhizobium laguerreae (T)	Proteobacteria	Alphaproteobacteria	Rhizobiales	Rhizobiaceae	Rhizobium	Rhizobium OV217	NA
OV218	BESC-42-O-2	P. trichocarpa	2012	Corvallis, OR	Endosphere	Rhizobium laguerreae (T)	Proteobacteria	Alphaproteobacteria	Rhizobiales	Rhizobiaceae	Rhizobium	Rhizobium OV218	NA
OV220	BESC-42-O-2	P. trichocarpa	2012	Corvallis, OR	Endosphere	Rhizobium laguerreae (T)	Proteobacteria	Alphaproteobacteria	Rhizobiales	Rhizobiaceae	Rhizobium	Rhizobium OV220	NA
OV228	BESC-42-O-2	P. trichocarpa	2012	Corvallis, OR	Endosphere	Rhizobium rubi (T)	Proteobacteria	Alphaproteobacteria	Rhizobiales	Rhizobiaceae	Rhizobium	Rhizobium OV228	NA
OV229	BESC-42-O-2	P. trichocarpa	2012	Corvallis, OR	Endosphere	Rhizobium radiobacter (T)	Proteobacteria	Alphaproteobacteria	Rhizobiales	Rhizobiaceae	Rhizobium	Rhizobium OV229	NA
OV230	BESC-42-O-2	P. trichocarpa	2012	Corvallis, OR	Endosphere	Rhizobium rubi (T)	Proteobacteria	Alphaproteobacteria	Rhizobiales	Rhizobiaceae	Rhizobium	Rhizobium OV230	NA
OV232	BESC-42-O-2	P. trichocarpa	2012	Corvallis, OR	Endosphere	Rhizobium rhizogenes (T)	Proteobacteria	Alphaproteobacteria	Rhizobiales	Rhizobiaceae	Rhizobium	Rhizobium OV232	NA
OV238	BESC-42-O-2	P. trichocarpa	2012	Corvallis, OR	Endosphere	Rhizobium rhizogenes (T)	Proteobacteria	Alphaproteobacteria	Rhizobiales	Rhizobiaceae	Rhizobium	Rhizobium OV238	NA
OV244	BESC-42-O-2	P. trichocarpa	2012	Corvallis, OR	Endosphere	Rhizobium rhizogenes (T)	Proteobacteria	Alphaproteobacteria	Rhizobiales	Rhizobiaceae	Rhizobium	Rhizobium OV244	NA
OV245	BESC-42-O-2	P. trichocarpa	2012	Corvallis, OR	Endosphere	Rhizobium rhizogenes (T)	Proteobacteria	Alphaproteobacteria	Rhizobiales	Rhizobiaceae	Rhizobium	Rhizobium OV245	NA
OV246	BESC-42-O-2	P. trichocarpa	2012	Corvallis, OR	Endosphere	Rhizobium rhizogenes (T)	Proteobacteria	Alphaproteobacteria	Rhizobiales	Rhizobiaceae	Rhizobium	Rhizobium OV246	NA
OV247	BESC-42-O-2	P. trichocarpa	2012	Corvallis, OR	Endosphere	Rhizobium rubi (T)	Proteobacteria	Alphaproteobacteria	Rhizobiales	Rhizobiaceae	Rhizobium	Rhizobium OV247	NA
OV251	BESC-42-O-2	P. trichocarpa	2012	Corvallis, OR	Endosphere	Rhizobium laguerreae (T)	Proteobacteria	Alphaproteobacteria	Rhizobiales	Rhizobiaceae	Rhizobium	Rhizobium OV251	NA
OV282	BESC-42-O-2	P. trichocarpa	2012	Corvallis, OR	Rhizosphere	Rhizobium nepotum (T)	Proteobacteria	Alphaproteobacteria	Rhizobiales	Rhizobiaceae	Rhizobium	Rhizobium OV282	NA
OV283	BESC-42-O-2	P. trichocarpa	2012	Corvallis, OR	Rhizosphere	Rhizobium rhizogenes (T)	Proteobacteria	Alphaproteobacteria	Rhizobiales	Rhizobiaceae	Rhizobium	Rhizobium OV283	NA
OV317	BESC-137-O-2	P. trichocarpa	2012	Corvallis, OR	Endosphere	Rhizobium mesosinicum (T)	Proteobacteria	Alphaproteobacteria	Rhizobiales	Rhizobiaceae	Rhizobium	Rhizobium OV317	NA
OV323	BESC-137-O-2	P. trichocarpa	2012	Corvallis, OR	Endosphere	Rhizobium laguerreae (T)	Proteobacteria	Alphaproteobacteria	Rhizobiales	Rhizobiaceae	Rhizobium	Rhizobium OV323	NA
OV327	BESC-137-O-2	P. trichocarpa	2012	Corvallis, OR	Endosphere	Rhizobium mesosinicum (T)	Proteobacteria	Alphaproteobacteria	Rhizobiales	Rhizobiaceae	Rhizobium	Rhizobium OV327	NA
OV332	BESC-137-O-2	P. trichocarpa	2012	Corvallis, OR	Endosphere	Rhizobium laguerreae (T)	Proteobacteria	Alphaproteobacteria	Rhizobiales	Rhizobiaceae	Rhizobium	Rhizobium OV332	NA
OV352	BESC-137-O-2	P. trichocarpa	2012	Corvallis, OR	Endosphere	Rhizobium mesosinicum (T)	Proteobacteria	Alphaproteobacteria	Rhizobiales	Rhizobiaceae	Rhizobium	Rhizobium OV352	NA
OV354	BESC-137-O-2	P. trichocarpa	2012	Corvallis, OR	Endosphere	Rhizobium mesosinicum (T)	Proteobacteria	Alphaproteobacteria	Rhizobiales	Rhizobiaceae	Rhizobium	Rhizobium OV354	NA
OV483	BESC-211-O-2	P. trichocarpa	2012	Corvallis, OR	Endosphere	Rhizobium grahamii (T)	Proteobacteria	Alphaproteobacteria	Rhizobiales	Rhizobiaceae	Rhizobium	Rhizobium OV483	2582581299
OV486	BESC-211-O-2	P. trichocarpa	2012	Corvallis, OR	Endosphere	Rhizobium grahamii (T)	Proteobacteria	Alphaproteobacteria	Rhizobiales	Rhizobiaceae	Rhizobium	Rhizobium OV486	NA
OV488	BESC-211-O-2	P. trichocarpa	2012	Corvallis, OR	Endosphere	Rhizobium grahamii (T)	Proteobacteria	Alphaproteobacteria	Rhizobiales	Rhizobiaceae	Rhizobium	Rhizobium OV488	NA
OV558	BESC-211-O-2	P. trichocarpa	2012	Corvallis, OR	Rhizosphere	Rhizobium herbae (T)	Proteobacteria	Alphaproteobacteria	Rhizobiales	Rhizobiaceae	Rhizobium	Rhizobium OV558	NA
OV677	BESC-4-O-3	P. trichocarpa	2012	Corvallis, OR	Endosphere	Rhizobium lusitanum (T)	Proteobacteria	Alphaproteobacteria	Rhizobiales	Rhizobiaceae	Rhizobium	Rhizobium OV677	2585427608
OV680	BESC-4-O-3	P. trichocarpa	2012	Corvallis, OR	Endosphere	Rhizobium laguerreae (T)	Proteobacteria	Alphaproteobacteria	Rhizobiales	Rhizobiaceae	Rhizobium	Rhizobium OV680	NA
PD01-076	PDO1	P. deltoides	2009	Oak Ridge reservation	Endosphere	Rhizobium selenitireducens (T)	Proteobacteria	Alphaproteobacteria	Rhizobiales	Rhizobiaceae	Rhizobium	Rhizobium PD01-076	2510461069
PDC82	P.deltoides WV94	P. deltoides	2010	ORNL greenhouse	Endosphere	Rhizobium pusense (T)	Proteobacteria	Alphaproteobacteria	Rhizobiales	Rhizobiaceae	Rhizobium	Rhizobium PDC82	2690315628
PDC87	P.deltoides WV94	P. deltoides	2010	ORNL greenhouse	Endosphere	Rhizobium pusense (T)	Proteobacteria	Alphaproteobacteria	Rhizobiales	Rhizobiaceae	Rhizobium	Rhizobium PDC87	NA
YR060	NCP002	P. deltoides	2010	Yadkin River basin, NC	Rhizosphere	Rhizobium rhizogenes (T)	Proteobacteria	Alphaproteobacteria	Rhizobiales	Rhizobiaceae	Rhizobium	Rhizobium YR060	2582581307
YR137	NCP010	P. deltoides	2010	Yadkin River basin, NC	Rhizosphere	Rhizobium rubi (T)	Proteobacteria	Alphaproteobacteria	Rhizobiales	Rhizobiaceae	Rhizobium	Rhizobium YR137	NA
YR142	NCP005	P. deltoides	2010	Yadkin River basin, NC	Endosphere	Rhizobium rubi (T)	Proteobacteria	Alphaproteobacteria	Rhizobiales	Rhizobiaceae	Rhizobium	Rhizobium YR142	NA
YR146	NCP004	P. deltoides	2010	Yadkin River basin, NC	Endosphere	Rhizobium pisi (T)	Proteobacteria	Alphaproteobacteria	Rhizobiales	Rhizobiaceae	Rhizobium	Rhizobium YR146	NA
YR147	NCP006	P. deltoides	2010	Yadkin River basin, NC	Endosphere	Rhizobium rhizogenes (T)	Proteobacteria	Alphaproteobacteria	Rhizobiales	Rhizobiaceae	Rhizobium	Rhizobium YR147	2582581315
YR238	NCP009	P. deltoides	2010	Yadkin River basin, NC	Rhizosphere	Rhizobium mesosinicum (T)	Proteobacteria	Alphaproteobacteria	Rhizobiales	Rhizobiaceae	Rhizobium	Rhizobium YR238	NA
YR257	NCP009	P. deltoides	2010	Yadkin River basin, NC	Endosphere	Rhizobium laguerreae (T)	Proteobacteria	Alphaproteobacteria	Rhizobiales	Rhizobiaceae	Rhizobium	Rhizobium YR257	NA
YR276	NCP004	P. deltoides	2010	Yadkin River basin, NC	Endosphere	Rhizobium lusitanum (T)	Proteobacteria	Alphaproteobacteria	Rhizobiales	Rhizobiaceae	Rhizobium	Rhizobium YR276	NA
YR294	NCP007	P. deltoides	2010	Yadkin River basin, NC	Endosphere	Rhizobium giardinii (T)	Proteobacteria	Alphaproteobacteria	Rhizobiales	Rhizobiaceae	Rhizobium	Rhizobium YR294	NA
YR295	NCP002	P. deltoides	2010	Yadkin River basin, NC	Endosphere	Rhizobium herbae (T)	Proteobacteria	Alphaproteobacteria	Rhizobiales	Rhizobiaceae	Rhizobium	Rhizobium YR295	2582581306
YR298	NCP007	P. deltoides	2010	Yadkin River basin, NC	Endosphere	Rhizobium pisi (T)	Proteobacteria	Alphaproteobacteria	Rhizobiales	Rhizobiaceae	Rhizobium	Rhizobium YR298	NA
YR374	NCP004	P. deltoides	2010	Yadkin River basin, NC	Endosphere	Rhizobium lusitanum (T)	Proteobacteria	Alphaproteobacteria	Rhizobiales	Rhizobiaceae	Rhizobium	Rhizobium YR374	2585427527
YR393	NCP001	P. deltoides	2010	Yadkin River basin, NC	Rhizosphere	Rhizobium rubi (T)	Proteobacteria	Alphaproteobacteria	Rhizobiales	Rhizobiaceae	Rhizobium	Rhizobium YR393	NA
YR413	NCP005	P. deltoides	2010	Yadkin River basin, NC	Endosphere	Rhizobium herbae (T)	Proteobacteria	Alphaproteobacteria	Rhizobiales	Rhizobiaceae	Rhizobium	Rhizobium YR413	NA
YR462	NCP002	P. deltoides	2010	Yadkin River basin, NC	Rhizosphere	Rhizobium radiobacter (T)	Proteobacteria	Alphaproteobacteria	Rhizobiales	Rhizobiaceae	Rhizobium	Rhizobium YR462	NA
YR519	NCP001	P. deltoides	2010	Yadkin River basin, NC	Endosphere	Rhizobium grahamii (T)	Proteobacteria	Alphaproteobacteria	Rhizobiales	Rhizobiaceae	Rhizobium	Rhizobium YR519	2582581304
YR528	NCP002	P. deltoides	2010	Yadkin River basin, NC	Endosphere	Rhizobium metallidurans (T)	Proteobacteria	Alphaproteobacteria	Rhizobiales	Rhizobiaceae	Rhizobium	Rhizobium YR528	2585427594
YR530	NCP002	P. deltoides	2010	Yadkin River basin, NC	Endosphere	Rhizobium rhizogenes (T)	Proteobacteria	Alphaproteobacteria	Rhizobiales	Rhizobiaceae	Rhizobium	Rhizobium YR530	2585427531
YR532	NCP002	P. deltoides	2010	Yadkin River basin, NC	Endosphere	Rhizobium cellulosilyticum (T)	Proteobacteria	Alphaproteobacteria	Rhizobiales	Rhizobiaceae	Rhizobium	Rhizobium YR532	NA
YR533	NCP001	P. deltoides	2010	Yadkin River basin, NC	Endosphere	Rhizobium rubi (T)	Proteobacteria	Alphaproteobacteria	Rhizobiales	Rhizobiaceae	Rhizobium	Rhizobium YR533	NA
YR535	NCP002	P. deltoides	2010	Yadkin River basin, NC	Endosphere	Rhizobium rubi (T)	Proteobacteria	Alphaproteobacteria	Rhizobiales	Rhizobiaceae	Rhizobium	Rhizobium YR535	NA
YR536	NCP002	P. deltoides	2010	Yadkin River basin, NC	Endosphere	Rhizobium yantingense (T)	Proteobacteria	Alphaproteobacteria	Rhizobiales	Rhizobiaceae	Rhizobium	Rhizobium YR536	NA
YR537	NCP002	P. deltoides	2010	Yadkin River basin, NC	Endosphere	Rhizobium smilacinae (T)	Proteobacteria	Alphaproteobacteria	Rhizobiales	Rhizobiaceae	Rhizobium	Rhizobium YR537	NA
YR538	NCP002	P. deltoides	2010	Yadkin River basin, NC	Endosphere	Rhizobium soli (T)	Proteobacteria	Alphaproteobacteria	Rhizobiales	Rhizobiaceae	Rhizobium	Rhizobium YR538	NA
YR540	NCP002	P. deltoides	2010	Yadkin River basin, NC	Endosphere	Rhizobium alamii (T)	Proteobacteria	Alphaproteobacteria	Rhizobiales	Rhizobiaceae	Rhizobium	Rhizobium YR540	2582581298
YR541	NCP002	P. deltoides	2010	Yadkin River basin, NC	Endosphere	Rhizobium mesosinicum (T)	Proteobacteria	Alphaproteobacteria	Rhizobiales	Rhizobiaceae	Rhizobium	Rhizobium YR541	NA
YR559	NCP004	P. deltoides	2010	Yadkin River basin, NC	Endosphere	Rhizobium cellulosilyticum (T)	Proteobacteria	Alphaproteobacteria	Rhizobiales	Rhizobiaceae	Rhizobium	Rhizobium YR559	NA
YR564	NCP005	P. deltoides	2010	Yadkin River basin, NC	Endosphere	Rhizobium radiobacter (T)	Proteobacteria	Alphaproteobacteria	Rhizobiales	Rhizobiaceae	Rhizobium	Rhizobium YR564	NA
YR571	NCP005	P. deltoides	2010	Yadkin River basin, NC	Endosphere	Rhizobium nepotum (T)	Proteobacteria	Alphaproteobacteria	Rhizobiales	Rhizobiaceae	Rhizobium	Rhizobium YR571	NA
YR584	NCP006	P. deltoides	2010	Yadkin River basin, NC	Endosphere	Rhizobium alamii (T)	Proteobacteria	Alphaproteobacteria	Rhizobiales	Rhizobiaceae	Rhizobium	Rhizobium YR584	2585427529
YR585	NCP006	P. deltoides	2010	Yadkin River basin, NC	Endosphere	Rhizobium radiobacter (T)	Proteobacteria	Alphaproteobacteria	Rhizobiales	Rhizobiaceae	Rhizobium	Rhizobium YR585	NA
YR586	NCP006	P. deltoides	2010	Yadkin River basin, NC	Endosphere	Rhizobium radiobacter (T)	Proteobacteria	Alphaproteobacteria	Rhizobiales	Rhizobiaceae	Rhizobium	Rhizobium YR586	NA
YR590	NCP006	P. deltoides	2010	Yadkin River basin, NC	Endosphere	Rhizobium mesosinicum (T)	Proteobacteria	Alphaproteobacteria	Rhizobiales	Rhizobiaceae	Rhizobium	Rhizobium YR590	NA
YR597	NCP006	P. deltoides	2010	Yadkin River basin, NC	Endosphere	Rhizobium mesosinicum (T)	Proteobacteria	Alphaproteobacteria	Rhizobiales	Rhizobiaceae	Rhizobium	Rhizobium YR597	NA
YR600	NCP006	P. deltoides	2010	Yadkin River basin, NC	Endosphere	Rhizobium rubi (T)	Proteobacteria	Alphaproteobacteria	Rhizobiales	Rhizobiaceae	Rhizobium	Rhizobium YR600	NA
YR607	NCP007	P. deltoides	2010	Yadkin River basin, NC	Endosphere	Rhizobium rubi (T)	Proteobacteria	Alphaproteobacteria	Rhizobiales	Rhizobiaceae	Rhizobium	Rhizobium YR607	NA
YR608	NCP007	P. deltoides	2010	Yadkin River basin, NC	Endosphere	Rhizobium pisi (T)	Proteobacteria	Alphaproteobacteria	Rhizobiales	Rhizobiaceae	Rhizobium	Rhizobium YR608	NA
YR612	NCP007	P. deltoides	2010	Yadkin River basin, NC	Endosphere	Rhizobium mesosinicum (T)	Proteobacteria	Alphaproteobacteria	Rhizobiales	Rhizobiaceae	Rhizobium	Rhizobium YR612	NA
YR617	NCP007	P. deltoides	2010	Yadkin River basin, NC	Endosphere	Rhizobium rubi (T)	Proteobacteria	Alphaproteobacteria	Rhizobiales	Rhizobiaceae	Rhizobium	Rhizobium YR617	NA
YR622	NCP007	P. deltoides	2010	Yadkin River basin, NC	Endosphere	Rhizobium mesosinicum (T)	Proteobacteria	Alphaproteobacteria	Rhizobiales	Rhizobiaceae	Rhizobium	Rhizobium YR622	NA
YR623	NCP007	P. deltoides	2010	Yadkin River basin, NC	Endosphere	Rhizobium mesosinicum (T)	Proteobacteria	Alphaproteobacteria	Rhizobiales	Rhizobiaceae	Rhizobium	Rhizobium YR623	NA
YR635	NCP009	P. deltoides	2010	Yadkin River basin, NC	Endosphere	Rhizobium lusitanum (T)	Proteobacteria	Alphaproteobacteria	Rhizobiales	Rhizobiaceae	Rhizobium	Rhizobium YR635	2585427530
YR637	NCP009	P. deltoides	2010	Yadkin River basin, NC	Endosphere	Rhizobium rubi (T)	Proteobacteria	Alphaproteobacteria	Rhizobiales	Rhizobiaceae	Rhizobium	Rhizobium YR637	NA
YR638	NCP009	P. deltoides	2010	Yadkin River basin, NC	Endosphere	Rhizobium leucaenae (T)	Proteobacteria	Alphaproteobacteria	Rhizobiales	Rhizobiaceae	Rhizobium	Rhizobium YR638	NA
YR639	NCP009	P. deltoides	2010	Yadkin River basin, NC	Endosphere	Rhizobium rubi (T)	Proteobacteria	Alphaproteobacteria	Rhizobiales	Rhizobiaceae	Rhizobium	Rhizobium YR639	NA
YR640	NCP009	P. deltoides	2010	Yadkin River basin, NC	Endosphere	Rhizobium pisi (T)	Proteobacteria	Alphaproteobacteria	Rhizobiales	Rhizobiaceae	Rhizobium	Rhizobium YR640	NA
YR646	NCP009	P. deltoides	2010	Yadkin River basin, NC	Endosphere	Rhizobium leucaenae (T)	Proteobacteria	Alphaproteobacteria	Rhizobiales	Rhizobiaceae	Rhizobium	Rhizobium YR646	NA
YR647	NCP009	P. deltoides	2010	Yadkin River basin, NC	Endosphere	Rhizobium rubi (T)	Proteobacteria	Alphaproteobacteria	Rhizobiales	Rhizobiaceae	Rhizobium	Rhizobium YR647	NA
YR650	NCP009	P. deltoides	2010	Yadkin River basin, NC	Endosphere	Rhizobium leucaenae (T)	Proteobacteria	Alphaproteobacteria	Rhizobiales	Rhizobiaceae	Rhizobium	Rhizobium YR650	NA
YR654	NCP010	P. deltoides	2010	Yadkin River basin, NC	Endosphere	Rhizobium radiobacter (T)	Proteobacteria	Alphaproteobacteria	Rhizobiales	Rhizobiaceae	Rhizobium	Rhizobium YR654	NA
YR656	NCP010	P. deltoides	2010	Yadkin River basin, NC	Endosphere	Rhizobium rubi (T)	Proteobacteria	Alphaproteobacteria	Rhizobiales	Rhizobiaceae	Rhizobium	Rhizobium YR656	NA
YR684	NCP008	P. deltoides	2010	Yadkin River basin, NC	Endosphere	Rhizobium rubi (T)	Proteobacteria	Alphaproteobacteria	Rhizobiales	Rhizobiaceae	Rhizobium	Rhizobium YR684	NA
YR701	NCP004	P. deltoides	2011	Yadkin River basin, NC	Rhizosphere	Rhizobium rubi (T)	Proteobacteria	Alphaproteobacteria	Rhizobiales	Rhizobiaceae	Rhizobium	Rhizobium YR701	NA
YR705	NCP002	P. deltoides	2011	Yadkin River basin, NC	Endosphere	Rhizobium rubi (T)	Proteobacteria	Alphaproteobacteria	Rhizobiales	Rhizobiaceae	Rhizobium	Rhizobium YR705	NA
YR730	NCP003	P. deltoides	2011	Yadkin River basin, NC	Endosphere	Rhizobium rubi (T)	Proteobacteria	Alphaproteobacteria	Rhizobiales	Rhizobiaceae	Rhizobium	Rhizobium YR730	NA
YR732	NCP003	P. deltoides	2011	Yadkin River basin, NC	Endosphere	Rhizobium rubi (T)	Proteobacteria	Alphaproteobacteria	Rhizobiales	Rhizobiaceae	Rhizobium	Rhizobium YR732	NA
YR736	NCP004	P. deltoides	2011	Yadkin River basin, NC	Endosphere	Rhizobium rubi (T)	Proteobacteria	Alphaproteobacteria	Rhizobiales	Rhizobiaceae	Rhizobium	Rhizobium YR736	NA
YR738	NCP004	P. deltoides	2011	Yadkin River basin, NC	Endosphere	Rhizobium rubi (T)	Proteobacteria	Alphaproteobacteria	Rhizobiales	Rhizobiaceae	Rhizobium	Rhizobium YR738	NA
YR742	NCP004	P. deltoides	2011	Yadkin River basin, NC	Endosphere	Rhizobium rosettiformans (T)	Proteobacteria	Alphaproteobacteria	Rhizobiales	Rhizobiaceae	Rhizobium	Rhizobium YR742	NA
YR744	NCP004	P. deltoides	2011	Yadkin River basin, NC	Endosphere	Rhizobium rubi (T)	Proteobacteria	Alphaproteobacteria	Rhizobiales	Rhizobiaceae	Rhizobium	Rhizobium YR744	NA
YR755	NCP006	P. deltoides	2011	Yadkin River basin, NC	Endosphere	Rhizobium laguerreae (T)	Proteobacteria	Alphaproteobacteria	Rhizobiales	Rhizobiaceae	Rhizobium	Rhizobium YR755	NA
YR756	NCP006	P. deltoides	2011	Yadkin River basin, NC	Endosphere	Rhizobium laguerreae (T)	Proteobacteria	Alphaproteobacteria	Rhizobiales	Rhizobiaceae	Rhizobium	Rhizobium YR756	NA
YR759	NCP006	P. deltoides	2011	Yadkin River basin, NC	Endosphere	Rhizobium laguerreae (T)	Proteobacteria	Alphaproteobacteria	Rhizobiales	Rhizobiaceae	Rhizobium	Rhizobium YR759	NA
YR760	NCP008	P. deltoides	2011	Yadkin River basin, NC	Endosphere	Rhizobium laguerreae (T)	Proteobacteria	Alphaproteobacteria	Rhizobiales	Rhizobiaceae	Rhizobium	Rhizobium YR760	NA
YR761	NCP007	P. deltoides	2011	Yadkin River basin, NC	Endosphere	Rhizobium laguerreae (T)	Proteobacteria	Alphaproteobacteria	Rhizobiales	Rhizobiaceae	Rhizobium	Rhizobium YR761	NA
YR762	NCP007	P. deltoides	2011	Yadkin River basin, NC	Endosphere	Rhizobium laguerreae (T)	Proteobacteria	Alphaproteobacteria	Rhizobiales	Rhizobiaceae	Rhizobium	Rhizobium YR762	NA
YR763	NCP007	P. deltoides	2011	Yadkin River basin, NC	Endosphere	Rhizobium laguerreae (T)	Proteobacteria	Alphaproteobacteria	Rhizobiales	Rhizobiaceae	Rhizobium	Rhizobium YR763	NA
YR765	NCP008	P. deltoides	2011	Yadkin River basin, NC	Endosphere	Rhizobium metallidurans (T)	Proteobacteria	Alphaproteobacteria	Rhizobiales	Rhizobiaceae	Rhizobium	Rhizobium YR765	NA
YR774	NCP008	P. deltoides	2011	Yadkin River basin, NC	Endosphere	Rhizobium sophoriradicis (T)	Proteobacteria	Alphaproteobacteria	Rhizobiales	Rhizobiaceae	Rhizobium	Rhizobium YR774	NA
YR777	NCP008	P. deltoides	2011	Yadkin River basin, NC	Endosphere	Rhizobium pisi (T)	Proteobacteria	Alphaproteobacteria	Rhizobiales	Rhizobiaceae	Rhizobium	Rhizobium YR777	NA
