# Supplementary material for: Cultivating the Bacterial Microbiota of Populus Roots
Source: mSystems. 2021 Jun 22;6(3):e01306-20. doi: 10.1128/mSystems.01306-20 (PMC8269261; doi:10.1128/mSystems.01306-20)
Supplement: TABLE S4 [file msystems.01306-20-st004.xlsx]

## Sheet: Genome strains
Genome Name / Sample Name	Referenced in	GenBank	NCBI Biosample Accession	IMG Genome ID	Sequencing Status	Sequencing Center	Phylum	Class	Order	Family	Genus	Assembly Method	Sequencing Method	Genome Size * assembled	Gene Count * assembled	Scaffold Count * assembled	CRISPR Count * assembled	GC * assembled
Terriglobus albidus strain ORNL	[8]	CP042806	SAMN12527337		closed	Genomic Resource Center at the University of Maryland School of Medicine	Acidobacteria	Acidobacteria	Acidobacteriales	Acidobacteriaceae	Terriglobus	Hierarchical Genome Assembly Process 4	PacBio Sequel	6405582		1		0.58
Mycobacterium sp. YR782	[4]	QAYH00000000	SAMN08778932	2738543028	Permanent Draft	DOE Joint Genome Institute (JGI)	Actinobacteria	Actinobacteria	Corynebacteriales	Mycobacteriaceae	Mycobacterium	spades v. 3.9.0	Illumina HiSeq 2500-1TB	6917070	6675	37	1	0.66
Mycobacterium sp. YR708	[4]	SLYI00000000	SAMN08779397	2738541274	Permanent Draft	DOE Joint Genome Institute (JGI)	Actinobacteria	Actinobacteria	Corynebacteriales	Mycobacteriaceae	Mycobacterium	spades v. 3.9.0	Illumina HiSeq 2500-1TB	6909446	6706	43	0	0.66
Mycobacterium sp. OK889	[4]	SNZN00000000	SAMN08779396	2738541264	Permanent Draft	DOE Joint Genome Institute (JGI)	Actinobacteria	Actinobacteria	Corynebacteriales	Mycobacteriaceae	Mycobacterium	spades v. 3.10.1	Illumina HiSeq 2500-1TB	5935393	5724	43	0	0.66
Mycobacterium sp. OK887	[4]	SOBL00000000	SAMN08779380	2738541356	Permanent Draft	DOE Joint Genome Institute (JGI)	Actinobacteria	Actinobacteria	Corynebacteriales	Mycobacteriaceae	Mycobacterium	spades v. 3.10.1	Illumina HiSeq 2500-1TB	5935017	5721	44	0	0.66
Mycobacterium sp. BK558	This Paper	SGXK00000000	SAMN10871991	2799112228	Permanent Draft	DOE Joint Genome Institute (JGI)	Actinobacteria	Actinobacteria	Corynebacteriales	Mycobacteriaceae	Mycobacterium	spades v. 3.12.0	Illumina NovaSeq, PacBio RS II	6198679	6020	10	0	0.69
Mycobacterium sp. BK086	This Paper	SNWL00000000	SAMN10872004	2799112245	Permanent Draft	DOE Joint Genome Institute (JGI)	Actinobacteria	Actinobacteria	Corynebacteriales	Mycobacteriaceae	Mycobacterium	spades v. 3.12.0	Illumina NovaSeq, PacBio RS II	6929846	6762	11	1	0.66
Mycolicibacterium sp. BK556	This Paper	JACIAW000000000	SAMN12024151	2825172686	Permanent Draft	DOE Joint Genome Institute (JGI)	Actinobacteria	Actinobacteria	Corynebacteriales	Mycobacteriaceae	Mycolicibacterium	spades v. 3.13.0	Illumina NovaSeq	6954437	6805	13	0	0.66
Mycolicibacterium sp. BK557	This Paper	JACIAX000000000	SAMN12024170	2825179492	Permanent Draft	DOE Joint Genome Institute (JGI)	Actinobacteria	Actinobacteria	Corynebacteriales	Mycobacteriaceae	Mycolicibacterium	spades v. 3.13.0	Illumina NovaSeq	6978591	6833	12	0	0.66
Mycolicibacterium sp. BK598	This Paper	JACIBB000000000	SAMN12024164	2825202462	Permanent Draft	DOE Joint Genome Institute (JGI)	Actinobacteria	Actinobacteria	Corynebacteriales	Mycobacteriaceae	Mycolicibacterium	spades v. 3.13.0	Illumina NovaSeq	6998111	6868	14	0	0.66
Mycolicibacterium sp. BK607	This Paper	JACIBD000000000	SAMN12024104	2825215390	Permanent Draft	DOE Joint Genome Institute (JGI)	Actinobacteria	Actinobacteria	Corynebacteriales	Mycobacteriaceae	Mycolicibacterium	spades v. 3.13.0	Illumina NovaSeq	6998502	6869	13	0	0.66
Mycolicibacterium sp. BK634	This Paper	JACIBJ000000000	SAMN12024136	2825252539	Permanent Draft	DOE Joint Genome Institute (JGI)	Actinobacteria	Actinobacteria	Corynebacteriales	Mycobacteriaceae	Mycolicibacterium	spades v. 3.13.0	Illumina NovaSeq	7109469	7056	11	0	0.66
Rhodococcus sp. OK302	[4]	NPJZ00000000	SAMN05444668	2713897328	Permanent Draft	DOE Joint Genome Institute (JGI)	Actinobacteria	Actinobacteria	Corynebacteriales	Nocardiaceae	Rhodococcus	HGAP v. 2.3.0_p5,protocol version=2.3.0 method=RS_HGAP_Assembly.3,smrtpipe.py v1.87.139483,	Illumina HiSeq 2500-1TB, PacBio RS, PacBio RS II	6790176	6480	2	0	0.61
Rhodococcus sp. OK519	[4]	QAOW00000000	SAMN08777571	2738543005	Permanent Draft	DOE Joint Genome Institute (JGI)	Actinobacteria	Actinobacteria	Corynebacteriales	Nocardiaceae	Rhodococcus	spades v. 3.9.0	Illumina HiSeq 2500-1TB	5278128	4965	28	0	0.68
Rhodococcus sp. OK611	[4]	QAOZ00000000	SAMN08778928	2738543011	Permanent Draft	DOE Joint Genome Institute (JGI)	Actinobacteria	Actinobacteria	Corynebacteriales	Nocardiaceae	Rhodococcus	spades v. 3.9.0	Illumina HiSeq 2500-1TB	5731169	5465	41	0	0.69
Rhodococcus sp. OK269	[4]	QTTW00000000	SAMN08778927	2738543034	Permanent Draft	DOE Joint Genome Institute (JGI)	Actinobacteria	Actinobacteria	Corynebacteriales	Nocardiaceae	Rhodococcus	spades v. 3.9.0	Illumina HiSeq 2500-1TB	6084756	5758	30	0	0.63
Rhodococcus sp. OK551	[4]	QUNE00000000	SAMN08776792	2738541308	Permanent Draft	DOE Joint Genome Institute (JGI)	Actinobacteria	Actinobacteria	Corynebacteriales	Nocardiaceae	Rhodococcus	spades v. 3.9.0	Illumina HiSeq 2500-1TB	7020677	6673	63	0	0.62
Rhodococcus sp. OK270	This Paper	OBDL00000000	SAMN05447004	2737472030	Permanent Draft	DOE Joint Genome Institute (JGI)	Actinobacteria	Actinobacteria	Corynebacteriales	Nocardiaceae	Rhodococcus	spades v. 3.9.0	Illumina HiSeq 2500-1TB	5731757	5466	42	0	0.69
Agromyces sp. CF514	[4]	FOZD00000000	SAMN05428970	2690315658	Permanent Draft	DOE Joint Genome Institute (JGI)	Actinobacteria	Actinobacteria	Micrococcales	Microbacteriaceae	Agromyces	spades v. 3.6.2	Illumina HiSeq 2500-1TB	4298469	3907	4	0	0.71
Agromyces sp. OV429	This Paper	QTTL00000000	SAMN08776031	2757320537	Permanent Draft	DOE Joint Genome Institute (JGI)	Actinobacteria	Actinobacteria	Micrococcales	Microbacteriaceae	Agromyces	spades v. 3.10.1	Illumina HiSeq 2500-1TB	4153911	3763	8	0	0.71
Agromyces sp. OV568	This Paper	QUNT00000000	SAMN08775493	2757320573	Permanent Draft	DOE Joint Genome Institute (JGI)	Actinobacteria	Actinobacteria	Micrococcales	Microbacteriaceae	Agromyces	spades v. 3.10.1	Illumina HiSeq 2500-1TB	4019954	3709	6	0	0.7
Agromyces sp. OV415	This Paper	RBXQ00000000	SAMN08775271	2757320520	Permanent Draft	DOE Joint Genome Institute (JGI)	Actinobacteria	Actinobacteria	Micrococcales	Microbacteriaceae	Agromyces	spades v. 3.10.1	Illumina HiSeq 2500-1TB	4026271	3727	14	0	0.71
Curtobacterium sp. YR515	[2]	FOOD00000000	SAMN05216329	2616644843	Permanent Draft	DOE Joint Genome Institute (JGI)	Actinobacteria	Actinobacteria	Micrococcales	Microbacteriaceae	Curtobacterium	ALLPATHS v. r46652	Illumina HiSeq 2500-1TB	3831031	3653	10	1	0.72
Herbiconiux sp. YR403	[2]	JUGL01000000	SAMN02787102	2585428094	Permanent Draft	DOE Joint Genome Institute (JGI)	Actinobacteria	Actinobacteria	Micrococcales	Microbacteriaceae	Herbiconiux	vpAllpaths v. r46652	Illumina HiSeq 2000, Illumina HiSeq 2500	3604039	3392	13	1	0.62
Leifsonia sp. OV430	This Paper	RBIX00000000	SAMN08775652	2758568661	Permanent Draft	DOE Joint Genome Institute (JGI)	Actinobacteria	Actinobacteria	Micrococcales	Microbacteriaceae	Leifsonia	spades v. 3.10.1	Illumina HiSeq 2500-1TB	4547938	4616	20	2	0.67
Leifsonia sp. BK543	This Paper	SGXI00000000	SAMN10871993	2799113267	Permanent Draft	DOE Joint Genome Institute (JGI)	Actinobacteria	Actinobacteria	Micrococcales	Microbacteriaceae	Leifsonia	spades v. 3.12.0	Illumina NovaSeq, PacBio RS II	3227094	3121	5	0	0.71
Microbacterium sp. CF332	[2]	FNKN00000000	SAMN04487847	2609459766	Permanent Draft	DOE Joint Genome Institute (JGI)	Actinobacteria	Actinobacteria	Micrococcales	Microbacteriaceae	Microbacterium	ALLPATHS v. r46652	Illumina HiSeq 2500-1TB	3269659	3129	8	0	0.71
Microbacterium sp. CF046	[2]	FOZJ00000000	SAMN04487846	2609459760	Permanent Draft	DOE Joint Genome Institute (JGI)	Actinobacteria	Actinobacteria	Micrococcales	Microbacteriaceae	Microbacterium	ALLPATHS v. r46652	Illumina HiSeq 2500-1TB	3993808	3721	3	2	0.69
Microbacterium sp. CF335	[2]	JUGQ00000000	SAMN02787151	2585428157	Permanent Draft	DOE Joint Genome Institute (JGI)	Actinobacteria	Actinobacteria	Micrococcales	Microbacteriaceae	Microbacterium	vpAllpaths v. r46652	Illumina HiSeq 2000, Illumina HiSeq 2500	3018951	2857	4	0	0.71
Microbacterium sp. BK664	This Paper	SGXO00000000	SAMN10872261	2799112235	Permanent Draft	DOE Joint Genome Institute (JGI)	Actinobacteria	Actinobacteria	Micrococcales	Microbacteriaceae	Microbacterium	spades v. 3.12.0	Illumina NovaSeq, PacBio RS II	4235684	4030	3	1	0.69
Microbacterium sp. BK668	This Paper	SNWG00000000	SAMN10872260	2799112233	Permanent Draft	DOE Joint Genome Institute (JGI)	Actinobacteria	Actinobacteria	Micrococcales	Microbacteriaceae	Microbacterium	spades v. 3.12.0	Illumina NovaSeq, PacBio RS II	3734514	3392	7	0	0.71
Microterricola sp. OV434	This Paper	RAQA00000000	SAMN08775161	2758568040	Permanent Draft	DOE Joint Genome Institute (JGI)	Actinobacteria	Actinobacteria	Micrococcales	Microbacteriaceae	Microterricola	spades v. 3.10.1	Illumina HiSeq 2500-1TB	3817043	3549	6	0	0.68
Plantibacter sp. YR521	This Paper	RBIC00000000	SAMN08776228	2758568592	Permanent Draft	DOE Joint Genome Institute (JGI)	Actinobacteria	Actinobacteria	Micrococcales	Microbacteriaceae	Plantibacter	spades v. 3.10.1	Illumina HiSeq 2500-1TB	4233955	3954	15	3	0.69
Arthrobacter sp. OK362	[2]	FNGC00000000	SAMN04487913	2609459768	Permanent Draft	DOE Joint Genome Institute (JGI)	Actinobacteria	Actinobacteria	Micrococcales	Micrococcaceae	Arthrobacter	ALLPATHS v. r46652	Illumina HiSeq 2500-1TB	4713489	4419	32	1	0.66
Arthrobacter sp. OV407	[2]	FNGD00000000	SAMN04487916	2609459738	Permanent Draft	DOE Joint Genome Institute (JGI)	Actinobacteria	Actinobacteria	Micrococcales	Micrococcaceae	Arthrobacter	ALLPATHS v. r46652	Illumina HiSeq 2500-1TB	4264397	4001	27	1	0.66
Arthrobacter sp. OK909	[2]	FNJS00000000	SAMN04487914	2609459742	Permanent Draft	DOE Joint Genome Institute (JGI)	Actinobacteria	Actinobacteria	Micrococcales	Micrococcaceae	Arthrobacter	ALLPATHS v. r46652	Illumina HiSeq 2500-1TB	5188958	4843	79	0	0.66
Arthrobacter sp. CF158	[2]	FNNR00000000	SAMN04487912	2615840536	Permanent Draft	DOE Joint Genome Institute (JGI)	Actinobacteria	Actinobacteria	Micrococcales	Micrococcaceae	Arthrobacter	ALLPATHS v. r46652	Illumina HiSeq 2500-1TB	5103453	4776	28	8	0.63
Arthrobacter sp. YR096	[2]	FNYI00000000	SAMN04487917	2615840638	Permanent Draft	DOE Joint Genome Institute (JGI)	Actinobacteria	Actinobacteria	Micrococcales	Micrococcaceae	Arthrobacter	ALLPATHS v. r46652	Illumina HiSeq 2500-1TB	4959286	4629	26	1	0.63
Arthrobacter sp. OV118	[2]	FPAY00000000	SAMN04487915	2609459726	Permanent Draft	DOE Joint Genome Institute (JGI)	Actinobacteria	Actinobacteria	Micrococcales	Micrococcaceae	Arthrobacter	ALLPATHS v. r46652	Illumina HiSeq 2500-1TB	4453182	4103	22	2	0.66
Arthrobacter sp. OV608	[4]	FOEZ00000000	SAMN05444745	2687453691	Permanent Draft	DOE Joint Genome Institute (JGI)	Actinobacteria	Actinobacteria	Micrococcales	Micrococcaceae	Arthrobacter	spades v. 3.6.2	Illumina HiSeq 2500-1TB	4929225	4599	71	1	0.65
Kocuria sp. OV113	[4]	RCCM00000000	SAMN08778889	2739367653	Permanent Draft	DOE Joint Genome Institute (JGI)	Actinobacteria	Actinobacteria	Micrococcales	Micrococcaceae	Kocuria	spades v. 3.9.0	Illumina HiSeq 2500-1TB	2780952	2460	14	0	0.71
Promicromonospora sp. AC04	[4]	QBUG00000000	SAMN08778926	2738541272	Permanent Draft	DOE Joint Genome Institute (JGI)	Actinobacteria	Actinobacteria	Micrococcales	Promicromonosporaceae	Promicromonospora	spades v. 3.9.0	Illumina HiSeq 2500-1TB	6848551	6063	26	2	0.71
Promicromonospora sp. YR516	[4]	RCCU00000000	SAMN08776807	2739367654	Permanent Draft	DOE Joint Genome Institute (JGI)	Actinobacteria	Actinobacteria	Micrococcales	Promicromonosporaceae	Promicromonospora	spades v. 3.9.0	Illumina HiSeq 2500-1TB	6049412	5388	8	0	0.73
Promicromonospora sp. CF082	[4]	SLVI00000000	SAMN08779372	2738543027	Permanent Draft	DOE Joint Genome Institute (JGI)	Actinobacteria	Actinobacteria	Micrococcales	Promicromonosporaceae	Promicromonospora	spades v. 3.9.0	Illumina HiSeq 2500-1TB	6409078	5668	40	3	0.71
Nocardioides sp. YR527	[4]	FNFN00000000	SAMN05428985	2684622998	Permanent Draft	DOE Joint Genome Institute (JGI)	Actinobacteria	Actinobacteria	Propionibacteriales	Nocardioidaceae	Nocardioides	spades v. 3.6.2	Illumina HiSeq 2500-1TB	6192442	5949	22	1	0.7
Nocardioides sp. CF204	[4]	QAYJ00000000	SAMN08779781	2739367862	Permanent Draft	DOE Joint Genome Institute (JGI)	Actinobacteria	Actinobacteria	Propionibacteriales	Nocardioidaceae	Nocardioides	spades v. 3.9.0	Illumina HiSeq 2500-1TB	3393478	3363	1	0	0.7
Nocardioides sp. CF167	[4]	QBKO00000000	SAMN08778910	2738541305	Permanent Draft	DOE Joint Genome Institute (JGI)	Actinobacteria	Actinobacteria	Propionibacteriales	Nocardioidaceae	Nocardioides	spades v. 3.9.0	Illumina HiSeq 2500-1TB	4910150	4755	36	2	0.72
Nocardioides sp. CF479	[4]	RBLE00000000	SAMN08777235	2739367898	Permanent Draft	DOE Joint Genome Institute (JGI)	Actinobacteria	Actinobacteria	Propionibacteriales	Nocardioidaceae	Nocardioides	spades v. 3.9.0	Illumina HiSeq 2500-1TB	4367674	4250	9	0	0.73
Kitasatospora sp. OK780	[4]	PHUK00000000	SAMN05444677	2718217689	Permanent Draft	DOE Joint Genome Institute (JGI)	Actinobacteria	Actinobacteria	Streptomycetales	Streptomycetaceae	Kitasatospora	HGAP v. 2.3.0_p5,protocol version=2.3.0 method=RS_HGAP_Assembly.3,smrtpipe.py v1.87.139483,	Illumina HiSeq 2500-1TB, PacBio RS, PacBio RS II	8809961	7989	3	4	0.73
Streptomyces sp. CF386	[2]	FNHV00000000	SAMN04487981	2615840541	Permanent Draft	DOE Joint Genome Institute (JGI)	Actinobacteria	Actinobacteria	Streptomycetales	Streptomycetaceae	Streptomyces	ALLPATHS v. r46652	Illumina HiSeq 2500-1TB	10622898	9434	56	4	0.71
Streptomyces sp. YR375	[2]	FOFF00000000	SAMN04487983	2615840635	Permanent Draft	DOE Joint Genome Institute (JGI)	Actinobacteria	Actinobacteria	Streptomycetales	Streptomycetaceae	Streptomyces	ALLPATHS v. r46652	Illumina HiSeq 2500-1TB	9070480	7795	122	1	0.71
Streptomyces mirabilis OK461	[2]	FONR00000000	SAMN02787118	2616644814	Permanent Draft	DOE Joint Genome Institute (JGI)	Actinobacteria	Actinobacteria	Streptomycetales	Streptomycetaceae	Streptomyces	ALLPATHS v. r46652	Illumina HiSeq 2000, Illumina HiSeq 2500, Illumina HiSeq 2500-1TB	11555299	10577	91	4	0.7
Streptomyces sp. CF124	[2]	FOUV00000000	SAMN04487980	2609459763	Permanent Draft	DOE Joint Genome Institute (JGI)	Actinobacteria	Actinobacteria	Streptomycetales	Streptomycetaceae	Streptomyces	ALLPATHS v. r46652	Illumina HiSeq 2500-1TB	9995208	8594	106	3	0.71
Streptomyces sp. OK210	[2]	FPAE00000000	SAMN04487982	2615840540	Permanent Draft	DOE Joint Genome Institute (JGI)	Actinobacteria	Actinobacteria	Streptomycetales	Streptomycetaceae	Streptomyces	ALLPATHS v. r46652	Illumina HiSeq 2500-1TB	8088436	7222	34	2	0.7
Streptomyces atratus OK807	[2]	FPJO00000000	SAMN02787144	2616644941	Permanent Draft	DOE Joint Genome Institute (JGI)	Actinobacteria	Actinobacteria	Streptomycetales	Streptomycetaceae	Streptomyces	ALLPATHS v. r46652	Illumina HiSeq 2000, Illumina HiSeq 2500, Illumina HiSeq 2500-1TB	8510691	7740	103	5	0.71
Streptomyces atratus OK008	[2]	JQJU01000000	SAMN02787147	2582581312	Permanent Draft	DOE Joint Genome Institute (JGI)	Actinobacteria	Actinobacteria	Streptomycetales	Streptomycetaceae	Streptomyces	vpAllpaths v. r46652	Illumina HiSeq 2000, Illumina HiSeq 2500	7308206	6740	88	1	0.7
Streptomyces mirabilis OV308	[2]	JQJV01000000	SAMN02787133	2582581313	Permanent Draft	DOE Joint Genome Institute (JGI)	Actinobacteria	Actinobacteria	Streptomycetales	Streptomycetaceae	Streptomyces	vpAllpaths v. r46652	Illumina HiSeq 2000, Illumina HiSeq 2500	10042643	9126	81	1	0.71
Streptomyces mirabilis YR139	[2]	JQLE01000000	SAMN02787054	2582581314	Permanent Draft	DOE Joint Genome Institute (JGI)	Actinobacteria	Actinobacteria	Streptomycetales	Streptomycetaceae	Streptomyces	vpAllpaths v. r46652	Illumina HiSeq 2000, Illumina HiSeq 2500	11452267	10596	155	2	0.7
Streptomyces sp. OK228	[4]	OCQN00000000	SAMN05442782	2721755846	Permanent Draft	DOE Joint Genome Institute (JGI)	Actinobacteria	Actinobacteria	Streptomycetales	Streptomycetaceae	Streptomyces	HGAP v. 2.3.0_p5,protocol version=2.3.0 method=RS_HGAP_Assembly.3,smrtpipe.py v1.87.139483,	Illumina HiSeq 2500-1TB, PacBio RS, PacBio RS II	12153002	11289	2	11	0.7
Streptomyces sp. OV198	[4]	OCSW00000000	SAMN05446589	2718217699	Permanent Draft	DOE Joint Genome Institute (JGI)	Actinobacteria	Actinobacteria	Streptomycetales	Streptomycetaceae	Streptomyces	HGAP v. 2.3.0_p5,protocol version=2.3.0 method=RS_HGAP_Assembly.3,smrtpipe.py v1.87.139483,	Illumina HiSeq 2500-1TB, PacBio RS, PacBio RS II	11619287	10716	4	2	0.7
Streptomyces sp. OK885	[4]	PJNF00000000	SAMN05444676	2716884858	Permanent Draft	DOE Joint Genome Institute (JGI)	Actinobacteria	Actinobacteria	Streptomycetales	Streptomycetaceae	Streptomyces	HGAP v. 2.3.0_p5,protocol version=2.3.0 method=RS_HGAP_Assembly.3,smrtpipe.py v1.87.139483,	Illumina HiSeq 2500-1TB, PacBio RS, PacBio RS II	12704458	11724	4	1	0.7
Streptomyces sp. BK239	This Paper	SHKS00000000	SAMN10871974	2799112261	Permanent Draft	DOE Joint Genome Institute (JGI)	Actinobacteria	Actinobacteria	Streptomycetales	Streptomycetaceae	Streptomyces	spades v. 3.12.0	Illumina NovaSeq, PacBio RS II	6140102	5531	16	0	0.72
Streptomyces sp. BK022	This Paper	SHKU00000000	SAMN10872253	2799112265	Permanent Draft	DOE Joint Genome Institute (JGI)	Actinobacteria	Actinobacteria	Streptomycetales	Streptomycetaceae	Streptomyces	spades v. 3.12.0	Illumina NovaSeq, PacBio RS II	6964464	6510	12	2	0.72
Streptomyces sp. BK387	This Paper	SLVZ00000000	SAMN10872265	2795386134	Permanent Draft	DOE Joint Genome Institute (JGI)	Actinobacteria	Actinobacteria	Streptomycetales	Streptomycetaceae	Streptomyces	spades v. 3.12.0	Illumina NovaSeq, PacBio RS II	9829183	8753	50	13	0.72
Streptomyces sp. BK438	This Paper	SLXR00000000	SAMN10871972	2795386135	Permanent Draft	DOE Joint Genome Institute (JGI)	Actinobacteria	Actinobacteria	Streptomycetales	Streptomycetaceae	Streptomyces	spades v. 3.12.0	Illumina NovaSeq, PacBio RS II	7757059	6959	39	6	0.72
Streptomyces sp. BK205	This Paper	SLYY00000000	SAMN10872003	2795386106	Permanent Draft	DOE Joint Genome Institute (JGI)	Actinobacteria	Actinobacteria	Streptomycetales	Streptomycetaceae	Streptomyces	spades v. 3.12.0	Illumina NovaSeq, PacBio RS II	9594474	8544	34	3	0.71
Streptomyces sp. BK329	This Paper	SLZA00000000	SAMN10871971	2795386109	Permanent Draft	DOE Joint Genome Institute (JGI)	Actinobacteria	Actinobacteria	Streptomycetales	Streptomycetaceae	Streptomyces	spades v. 3.12.0	Illumina NovaSeq, PacBio RS II	9744853	8610	31	6	0.72
Streptomyces sp. BK308	This Paper	SLZB00000000	SAMN10871989	2795386111	Permanent Draft	DOE Joint Genome Institute (JGI)	Actinobacteria	Actinobacteria	Streptomycetales	Streptomycetaceae	Streptomyces	spades v. 3.12.0	Illumina NovaSeq, PacBio RS II	9289576	8432	58	2	0.72
Streptomyces sp. BK038	This Paper	SLZC00000000	SAMN10872002	2795386112	Permanent Draft	DOE Joint Genome Institute (JGI)	Actinobacteria	Actinobacteria	Streptomycetales	Streptomycetaceae	Streptomyces	spades v. 3.12.0	Illumina NovaSeq, PacBio RS II	8114702	7419	28	1	0.72
Streptomyces sp. BK674	This Paper	SLZE00000000	SAMN10871999	2795386116	Permanent Draft	DOE Joint Genome Institute (JGI)	Actinobacteria	Actinobacteria	Streptomycetales	Streptomycetaceae	Streptomyces	spades v. 3.12.0	Illumina NovaSeq, PacBio RS II	8897885	8001	52	3	0.72
Streptomyces sp. BK042	This Paper	SLZH00000000	SAMN10871996	2795386124	Permanent Draft	DOE Joint Genome Institute (JGI)	Actinobacteria	Actinobacteria	Streptomycetales	Streptomycetaceae	Streptomyces	spades v. 3.12.0	Illumina NovaSeq, PacBio RS II	10183206	9263	30	7	0.71
Streptomyces sp. BK335	This Paper	SLZS00000000	SAMN10871986	2795386107	Permanent Draft	DOE Joint Genome Institute (JGI)	Actinobacteria	Actinobacteria	Streptomycetales	Streptomycetaceae	Streptomyces	spades v. 3.12.0	Illumina NovaSeq, PacBio RS II	11252727	10291	88	3	0.71
Streptomyces sp. BK215	This Paper	SMBL00000000	SAMN10872264	2802428825	Permanent Draft	DOE Joint Genome Institute (JGI)	Actinobacteria	Actinobacteria	Streptomycetales	Streptomycetaceae	Streptomyces	spades v. 3.12.0	Illumina NovaSeq, PacBio RS II	7843166	7000	40	3	0.73
Streptomyces sp. BK561	This Paper	SNZM00000000	SAMN10872008	2795386110	Permanent Draft	DOE Joint Genome Institute (JGI)	Actinobacteria	Actinobacteria	Streptomycetales	Streptomycetaceae	Streptomyces	spades v. 3.12.0	Illumina NovaSeq, PacBio RS II	10640901	9564	80	3	0.71
Streptomyces sp. BK141	This Paper	SOAR00000000	SAMN10871990	2795386108	Permanent Draft	DOE Joint Genome Institute (JGI)	Actinobacteria	Actinobacteria	Streptomycetales	Streptomycetaceae	Streptomyces	spades v. 3.12.0	Illumina NovaSeq, PacBio RS II	8607830	7579	29	5	0.73
Streptomyces sp. BK447	This Paper	SOAS00000000	SAMN10871979	2795386113	Permanent Draft	DOE Joint Genome Institute (JGI)	Actinobacteria	Actinobacteria	Streptomycetales	Streptomycetaceae	Streptomyces	spades v. 3.12.0	Illumina NovaSeq, PacBio RS II	9385751	8192	77	0	0.71
Streptomyces sp. BK161	This Paper	SOAT00000000	SAMN10865592	2795386114	Permanent Draft	DOE Joint Genome Institute (JGI)	Actinobacteria	Actinobacteria	Streptomycetales	Streptomycetaceae	Streptomyces	spades v. 3.12.0	Illumina NovaSeq, PacBio RS II	10370649	9335	47	1	0.71
Streptomyces sp. BK208	This Paper	SOAV00000000	SAMN10871970	2795386122	Permanent Draft	DOE Joint Genome Institute (JGI)	Actinobacteria	Actinobacteria	Streptomycetales	Streptomycetaceae	Streptomyces	spades v. 3.12.0	Illumina NovaSeq, PacBio RS II	7718603	6873	33	2	0.72
Streptomyces sp. BK340	This Paper	VISR00000000	SAMN11532382	2795386105	Permanent Draft	DOE Joint Genome Institute (JGI)	Actinobacteria	Actinobacteria	Streptomycetales	Streptomycetaceae	Streptomyces	spades v. 3.12.0	Illumina NovaSeq, PacBio RS II	10322851	9280	84	5	0.71
Actinobacteria bacterium OK006	[5]	LJCU00000000	SAMN03275747	2639763183	Permanent Draft	Oak Ridge National Laboratory	Actinobacteria	Actinobacteria	unclassified	unclassified	unclassified	SPAdes v. 3.1.1	454, Illumina	11932666	10975	291	8	0.7
Actinobacteria bacterium OK074	[5]	LJCV00000000	SAMN03275768	2639762959	Permanent Draft	Oak Ridge National Laboratory	Actinobacteria	Actinobacteria	unclassified	unclassified	unclassified	SPAdes v. 3.1.1	454, Illumina	10668107	9270	318	4	0.71
Actinobacteria bacterium OV450	[5]	LJCW00000000	SAMN03275775	2639763148	Permanent Draft	Oak Ridge National Laboratory	Actinobacteria	Actinobacteria	unclassified	unclassified	unclassified	SPades v. 3.1.1	454, Illumina	9202048	8580	390	6	0.72
Actinobacteria bacterium OV320	[5]	LJCX00000000	SAMN03275776	2634166429	Permanent Draft	Oak Ridge National Laboratory	Actinobacteria	Actinobacteria	unclassified	unclassified	unclassified	SPAdes v. 3.1.1	454, Illumina	10138599	9183	38	1	0.71
Chitinophaga sp. CF418	[2]	FRCN00000000	SAMN05216311	2609459644	Permanent Draft	DOE Joint Genome Institute (JGI)	Bacteroidetes	Chitinophagia	Chitinophagales	Chitinophagaceae	Chitinophaga	ALLPATHS v. r46652	Illumina HiSeq 2500-1TB	8630000	6998	27	3	0.45
Chitinophaga sp. YR573	[4]	FOJF00000000	SAMN05428988	2690315653	Permanent Draft	DOE Joint Genome Institute (JGI)	Bacteroidetes	Chitinophagia	Chitinophagales	Chitinophagaceae	Chitinophaga	spades v. 3.6.2	Illumina HiSeq 2500-1TB	8066695	6607	8	2	0.42
Chitinophaga sp. CF118	[4]	FOMK00000000	SAMN05518672	2687453677	Permanent Draft	DOE Joint Genome Institute (JGI)	Bacteroidetes	Chitinophagia	Chitinophagales	Chitinophagaceae	Chitinophaga	spades v. 3.6.2	Illumina HiSeq 2500-1TB	8143991	6552	34	0	0.41
Chitinophaga sp. YR627	[4]	FOUX00000000	SAMN05428949	2693429788	Permanent Draft	DOE Joint Genome Institute (JGI)	Bacteroidetes	Chitinophagia	Chitinophagales	Chitinophagaceae	Chitinophaga	spades v. 3.6.2	Illumina HiSeq 2500-1TB	9117871	7400	14	1	0.46
Chitinophaga sp. OK723	This Paper	SNZS00000000	SAMN08775695	2757320416	Permanent Draft	DOE Joint Genome Institute (JGI)	Bacteroidetes	Chitinophagia	Chitinophagales	Chitinophagaceae	Chitinophaga	spades v. 3.10.1	Illumina HiSeq 2500-1TB	8707430	7200	47	6	0.45
Filimonas sp. YR581	This Paper	QEOK00000000	SAMN08776229	2757320532	Permanent Draft	DOE Joint Genome Institute (JGI)	Bacteroidetes	Chitinophagia	Chitinophagales	Chitinophagaceae	Filimonas	spades v. 3.10.1	Illumina HiSeq 2500-1TB	7784966	6181	29	0	0.45
Niastella sp. CF465	[4]	SLYK00000000	SAMN08779351	2738541278	Permanent Draft	DOE Joint Genome Institute (JGI)	Bacteroidetes	Chitinophagia	Chitinophagales	Chitinophagaceae	Niastella	spades v. 3.9.0	Illumina HiSeq 2500-1TB	9755573	7716	32	0	0.44
Dyadobacter sp. SG02	[2]	FNYL00000000	SAMN05216327	2609459762	Permanent Draft	DOE Joint Genome Institute (JGI)	Bacteroidetes	Cytophagia	Cytophagales	Cytophagaceae	Dyadobacter	ALLPATHS v. r46652	Illumina HiSeq 2500-1TB	8481454	7061	37	1	0.5
Larkinella sp. BK230	[7]	SODS00000000	SAMN10871992	2802428837	Permanent Draft	DOE Joint Genome Institute (JGI)	Bacteroidetes	Cytophagia	Cytophagales	Cytophagaceae	Larkinella	spades v. 3.12.0	Illumina NovaSeq, PacBio RS II	7274818	6026	15	1	0.53
Hymenobacter sp. YR204	[4]	RBXM00000000	SAMN08778888	2739367866	Permanent Draft	DOE Joint Genome Institute (JGI)	Bacteroidetes	Cytophagia	Cytophagales	Hymenobacteraceae	Hymenobacter	spades v. 3.9.0	Illumina HiSeq 2500-1TB	4215900	3683	9	2	0.57
Chryseobacterium populi CF314	[1,12]	AKJY00000000	SAMN00839624	2511231000	Permanent Draft	Oak Ridge National Laboratory	Bacteroidetes	Flavobacteriia	Flavobacteriales	Flavobacteriaceae	Chryseobacterium	Velvet	Illumina HiSeq 2000	4488346	4183	132	1	0.37
Chryseobacterium sp. OV279	[2]	FQUD00000000	SAMN02787100	2588253712	Permanent Draft	DOE Joint Genome Institute (JGI)	Bacteroidetes	Flavobacteriia	Flavobacteriales	Flavobacteriaceae	Chryseobacterium	vpAllpaths v. r46652	Illumina HiSeq 2000, Illumina HiSeq 2500	5403181	4883	11	0	0.38
Chryseobacterium sp. YR203	[2]	FQVE00000000	SAMN02787073	2588254257	Permanent Draft	DOE Joint Genome Institute (JGI)	Bacteroidetes	Flavobacteriia	Flavobacteriales	Flavobacteriaceae	Chryseobacterium	vpAllpaths v. r46652	Illumina HiSeq 2000, Illumina HiSeq 2500	5436094	5110	16	0	0.37
Chryseobacterium sp. YR221	[2]	FWXM00000000	SAMN02787074	2588254255	Permanent Draft	DOE Joint Genome Institute (JGI)	Bacteroidetes	Flavobacteriia	Flavobacteriales	Flavobacteriaceae	Chryseobacterium	vpAllpaths v. r46652	Illumina HiSeq 2000, Illumina HiSeq 2500	5014294	4519	16	1	0.36
Chryseobacterium sp. CF365	[2]	JQJM00000000	SAMN02787106	2582581278	Permanent Draft	DOE Joint Genome Institute (JGI)	Bacteroidetes	Flavobacteriia	Flavobacteriales	Flavobacteriaceae	Chryseobacterium	vpAllpaths v. r46652	Illumina HiSeq 2000, Illumina HiSeq 2500	5296881	4815	56	1	0.36
Chryseobacterium sp. OV259	[2]	JQKA01000000	SAMN02787084	2582581873	Permanent Draft	DOE Joint Genome Institute (JGI)	Bacteroidetes	Flavobacteriia	Flavobacteriales	Flavobacteriaceae	Chryseobacterium	vpAllpaths v. r46652	Illumina HiSeq 2000, Illumina HiSeq 2500	3032664	2902	14	0	0.34
Chryseobacterium sp. CF284	[2]	JQKZ01000000	SAMN02787072	2582581281	Permanent Draft	DOE Joint Genome Institute (JGI)	Bacteroidetes	Flavobacteriia	Flavobacteriales	Flavobacteriaceae	Chryseobacterium	vpAllpaths v. r46652	Illumina HiSeq 2000, Illumina HiSeq 2500	4487904	4202	78	1	0.37
Chryseobacterium sp. CF299	[2]	JQMA00000000	SAMN02787069	2582581282	Permanent Draft	DOE Joint Genome Institute (JGI)	Bacteroidetes	Flavobacteriia	Flavobacteriales	Flavobacteriaceae	Chryseobacterium	vpAllpaths v. r46652	Illumina HiSeq 2000, Illumina HiSeq 2500	4495830	4208	74	1	0.37
Chryseobacterium sp. YR460	[2]	JUGG01000000	SAMN02787111	2585428187	Permanent Draft	DOE Joint Genome Institute (JGI)	Bacteroidetes	Flavobacteriia	Flavobacteriales	Flavobacteriaceae	Chryseobacterium	vpAllpaths v. r46652	Illumina HiSeq 2000, Illumina HiSeq 2500	4629388	4372	16	0	0.34
Chryseobacterium sp. YR459	[2]	JUGI01000000	SAMN02787095	2585428185	Permanent Draft	DOE Joint Genome Institute (JGI)	Bacteroidetes	Flavobacteriia	Flavobacteriales	Flavobacteriaceae	Chryseobacterium	vpAllpaths v. r46652	Illumina HiSeq 2000, Illumina HiSeq 2500	4969476	4538	20	2	0.36
Chryseobacterium sp. YR005	[2]	JUGK00000000	SAMN02787112	2585428095	Permanent Draft	DOE Joint Genome Institute (JGI)	Bacteroidetes	Flavobacteriia	Flavobacteriales	Flavobacteriaceae	Chryseobacterium	vpAllpaths v. r46652	Illumina HiSeq 2000, Illumina HiSeq 2500	3789702	3624	19	0	0.35
Chryseobacterium sp. YR480	[2]	JUGN01000000	SAMN02787114	2585428184	Permanent Draft	DOE Joint Genome Institute (JGI)	Bacteroidetes	Flavobacteriia	Flavobacteriales	Flavobacteriaceae	Chryseobacterium	vpAllpaths v. r46652	Illumina HiSeq 2000, Illumina HiSeq 2500	4978681	4662	18	0	0.36
Chryseobacterium sp. YR485	[2]	JUGO01000000	SAMN02787088	2585428183	Permanent Draft	DOE Joint Genome Institute (JGI)	Bacteroidetes	Flavobacteriia	Flavobacteriales	Flavobacteriaceae	Chryseobacterium	vpAllpaths v. r46652	Illumina HiSeq 2000, Illumina HiSeq 2500	5166119	4728	12	2	0.36
Chryseobacterium sp. YR477	[2]	JUGP01000000	SAMN02787075	2585428182	Permanent Draft	DOE Joint Genome Institute (JGI)	Bacteroidetes	Flavobacteriia	Flavobacteriales	Flavobacteriaceae	Chryseobacterium	vpAllpaths v. r46652	Illumina HiSeq 2000, Illumina HiSeq 2500	5007281	4597	8	1	0.37
Chryseobacterium sp. YR561	[2]	JUGT00000000	SAMN02787077	2585428115	Permanent Draft	DOE Joint Genome Institute (JGI)	Bacteroidetes	Flavobacteriia	Flavobacteriales	Flavobacteriaceae	Chryseobacterium	vpAllpaths v. r46652	Illumina HiSeq 2000, Illumina HiSeq 2500	4420269	4102	20	1	0.34
Chryseobacterium sp. CF356	[2]	JUGW01000000	SAMN02787110	2585428061	Permanent Draft	DOE Joint Genome Institute (JGI)	Bacteroidetes	Flavobacteriia	Flavobacteriales	Flavobacteriaceae	Chryseobacterium	vpAllpaths v. r46652	Illumina HiSeq 2000, Illumina HiSeq 2500	3939663	3821	65	1	0.35
Chryseobacterium sp. OV715	[2]	JUGX00000000	SAMN02787107	2585428060	Permanent Draft	DOE Joint Genome Institute (JGI)	Bacteroidetes	Flavobacteriia	Flavobacteriales	Flavobacteriaceae	Chryseobacterium	vpAllpaths v. r46652	Illumina HiSeq 2000, Illumina HiSeq 2500	5304711	4837	26	0	0.38
Chryseobacterium sp. OV705	[2]	JUHD01000000	SAMN02787071	2585428045	Permanent Draft	DOE Joint Genome Institute (JGI)	Bacteroidetes	Flavobacteriia	Flavobacteriales	Flavobacteriaceae	Chryseobacterium	vpAllpaths v. r46652	Illumina HiSeq 2000, Illumina HiSeq 2500	5203023	4745	65	0	0.36
Elizabethkingia sp. YR191	[4]	QAXV00000000	SAMN08778886	2738543014	Permanent Draft	DOE Joint Genome Institute (JGI)	Bacteroidetes	Flavobacteriia	Flavobacteriales	Flavobacteriaceae	Elizabethkingia	spades v. 3.9.0	Illumina HiSeq 2500-1TB	4048139	3777	29	0	0.36
Elizabethkingia sp. YR214	[4]	QBUH00000000	SAMN08778887	2738541273	Permanent Draft	DOE Joint Genome Institute (JGI)	Bacteroidetes	Flavobacteriia	Flavobacteriales	Flavobacteriaceae	Elizabethkingia	spades v. 3.9.0	Illumina HiSeq 2500-1TB	4048577	3775	26	0	0.36
Flavobacterium sp. CF136	[1]	AKJZ00000000	SAMN00839621	2513020052	Permanent Draft	Oak Ridge National Laboratory	Bacteroidetes	Flavobacteriia	Flavobacteriales	Flavobacteriaceae	Flavobacterium	Velvet	Illumina HiSeq 2000	5120511	4422	186	2	0.34
Flavobacterium sp. FV08	[2]	FODK00000000	SAMN04487978	2615840595	Permanent Draft	DOE Joint Genome Institute (JGI)	Bacteroidetes	Flavobacteriia	Flavobacteriales	Flavobacteriaceae	Flavobacterium	ALLPATHS v. r46652	Illumina HiSeq 2500-1TB	5567309	4744	18	2	0.34
Flavobacterium sp. OV086	[2]	FZNL00000000	SAMN04487979	2609459741	Permanent Draft	DOE Joint Genome Institute (JGI)	Bacteroidetes	Flavobacteriia	Flavobacteriales	Flavobacteriaceae	Flavobacterium	ALLPATHS v. r46652	Illumina HiSeq 2500-1TB	6217807	5460	60	1	0.33
Flavobacterium sp. CF108	[4]	FQWW00000000	SAMN05444671	2693429823	Permanent Draft	DOE Joint Genome Institute (JGI)	Bacteroidetes	Flavobacteriia	Flavobacteriales	Flavobacteriaceae	Flavobacterium	spades v. 3.6.2	Illumina HiSeq 2500-1TB	5610899	4781	19	3	0.34
Flavobacterium sp. GV069	[4]	QJTO00000000	SAMN08776789	2738541279	Permanent Draft	DOE Joint Genome Institute (JGI)	Bacteroidetes	Flavobacteriia	Flavobacteriales	Flavobacteriaceae	Flavobacterium	spades v. 3.9.0	Illumina HiSeq 2500-1TB	6149495	5379	38	1	0.33
Flavobacterium sp. GV030	[4]	QKLS00000000	SAMN08776790	2738541285	Permanent Draft	DOE Joint Genome Institute (JGI)	Bacteroidetes	Flavobacteriia	Flavobacteriales	Flavobacteriaceae	Flavobacterium	spades v. 3.9.0	Illumina HiSeq 2500-1TB	6150075	5382	39	1	0.33
Flavobacterium sp. GV028	[4]	QTTR00000000	SAMN08778959	2739367858	Permanent Draft	DOE Joint Genome Institute (JGI)	Bacteroidetes	Flavobacteriia	Flavobacteriales	Flavobacteriaceae	Flavobacterium	spades v. 3.9.0	Illumina HiSeq 2500-1TB	5432813	4817	12	0	0.34
Flavobacterium sp. GV029	[4]	REFE00000000	SAMN08778960	2739367857	Permanent Draft	DOE Joint Genome Institute (JGI)	Bacteroidetes	Flavobacteriia	Flavobacteriales	Flavobacteriaceae	Flavobacterium	spades v. 3.9.0	Illumina HiSeq 2500-1TB	5433684	4817	12	0	0.34
Flavobacterium sp. GV063	[4]	SLUZ00000000	SAMN08779400	2738543007	Permanent Draft	DOE Joint Genome Institute (JGI)	Bacteroidetes	Flavobacteriia	Flavobacteriales	Flavobacteriaceae	Flavobacterium	spades v. 3.9.0	Illumina HiSeq 2500-1TB	6149845	5381	38	1	0.33
Mucilaginibacter sp. OK098	[2]	FRCM00000000	SAMN05216524	2609459642	Permanent Draft	DOE Joint Genome Institute (JGI)	Bacteroidetes	Sphingobacteriia	Sphingobacteriales	Sphingobacteriaceae	Mucilaginibacter	ALLPATHS v. r46652	Illumina HiSeq 2500-1TB	7213459	6136	23	2	0.41
Mucilaginibacter sp. YR332	[2]	RCCR00000000	SAMN05216336	2616644844	Permanent Draft	DOE Joint Genome Institute (JGI)	Bacteroidetes	Sphingobacteriia	Sphingobacteriales	Sphingobacteriaceae	Mucilaginibacter	ALLPATHS v. r46652	Illumina HiSeq 2500-1TB	7718017	6372	19	0	0.43
Mucilaginibacter sp. OK268	[4]	FNJV00000000	SAMN05428975	2690315638	Permanent Draft	DOE Joint Genome Institute (JGI)	Bacteroidetes	Sphingobacteriia	Sphingobacteriales	Sphingobacteriaceae	Mucilaginibacter	spades v. 3.6.2	Illumina HiSeq 2500-1TB	7160842	6047	19	1	0.42
Mucilaginibacter sp. OK283	[4]	FODR00000000	SAMN05428947	2684623006	Permanent Draft	DOE Joint Genome Institute (JGI)	Bacteroidetes	Sphingobacteriia	Sphingobacteriales	Sphingobacteriaceae	Mucilaginibacter	spades v. 3.6.2	Illumina HiSeq 2500-1TB	7185297	6034	36	2	0.43
Mucilaginibacter sp. OV119	This Paper	QKLV00000000	SAMN08775653	2757320427	Permanent Draft	DOE Joint Genome Institute (JGI)	Bacteroidetes	Sphingobacteriia	Sphingobacteriales	Sphingobacteriaceae	Mucilaginibacter	spades v. 3.10.1	Illumina HiSeq 2500-1TB	7378592	6229	42	2	0.42
Pedobacter sp. OK626	[2]	FNEX00000000	SAMN04487898	2609459674	Permanent Draft	DOE Joint Genome Institute (JGI)	Bacteroidetes	Sphingobacteriia	Sphingobacteriales	Sphingobacteriaceae	Pedobacter	ALLPATHS v. r46652	Illumina HiSeq 2500-1TB	6763971	5552	35	1	0.39
Pedobacter sp. OK291	[4]	QBKL00000000	SAMN08778917	2739367651	Permanent Draft	DOE Joint Genome Institute (JGI)	Bacteroidetes	Sphingobacteriia	Sphingobacteriales	Sphingobacteriaceae	Pedobacter	spades v. 3.9.0	Illumina HiSeq 2500-1TB	6359826	5336	19	0	0.38
Pedobacter sp. YR016	[4]	QBKM00000000	SAMN08777206	2738541284	Permanent Draft	DOE Joint Genome Institute (JGI)	Bacteroidetes	Sphingobacteriia	Sphingobacteriales	Sphingobacteriaceae	Pedobacter	spades v. 3.9.0	Illumina HiSeq 2500-1TB	5199923	4394	21	0	0.38
Pedobacter sp. YR510	[4]	QUNJ00000000	SAMN08778925	2739367663	Permanent Draft	DOE Joint Genome Institute (JGI)	Bacteroidetes	Sphingobacteriia	Sphingobacteriales	Sphingobacteriaceae	Pedobacter	spades v. 3.9.0	Illumina HiSeq 2500-1TB	5040914	4602	10	0	0.38
Pedobacter sp. CF523	[4]	REFF00000000	SAMN08778916	2739367656	Permanent Draft	DOE Joint Genome Institute (JGI)	Bacteroidetes	Sphingobacteriia	Sphingobacteriales	Sphingobacteriaceae	Pedobacter	spades v. 3.9.0	Illumina HiSeq 2500-1TB	5152243	4505	19	0	0.39
Pedobacter sp. OK628	[4]	SLVG00000000	SAMN08779370	2738543023	Permanent Draft	DOE Joint Genome Institute (JGI)	Bacteroidetes	Sphingobacteriia	Sphingobacteriales	Sphingobacteriaceae	Pedobacter	spades v. 3.9.0	Illumina HiSeq 2500-1TB	6767879	5555	41	1	0.39
Pedobacter sp. CF074	[4]	SLYU00000000	SAMN08779369	2738541302	Permanent Draft	DOE Joint Genome Institute (JGI)	Bacteroidetes	Sphingobacteriia	Sphingobacteriales	Sphingobacteriaceae	Pedobacter	spades v. 3.9.0	Illumina HiSeq 2500-1TB	5944758	5163	48	0	0.39
Pedobacter sp. OK701	[4]	SOAB00000000	SAMN08778918	2738541283	Permanent Draft	DOE Joint Genome Institute (JGI)	Bacteroidetes	Sphingobacteriia	Sphingobacteriales	Sphingobacteriaceae	Pedobacter	spades v. 3.9.0	Illumina HiSeq 2500-1TB	7222293	6133	40	1	0.41
Pedobacter sp. OV280	This Paper	QUNL00000000	SAMN08776230	2757320436	Permanent Draft	DOE Joint Genome Institute (JGI)	Bacteroidetes	Sphingobacteriia	Sphingobacteriales	Sphingobacteriaceae	Pedobacter	spades v. 3.10.1	Illumina HiSeq 2500-1TB	6350091	5506	53	0	0.39
Tumebacillus sp. BK434	[9]	SLXS00000000	SAMN10871987	2795386103	Permanent Draft	DOE Joint Genome Institute (JGI)	Firmicutes	Bacilli	Bacillales	Alicyclobacillaceae	Tumebacillus	spades v. 3.12.0	Illumina NovaSeq, PacBio RS II	4646936	4323	33	7	0.58
Bacillus sp. YR331	[2]	FNFG00000000	SAMN04487922	2615840594	Permanent Draft	DOE Joint Genome Institute (JGI)	Firmicutes	Bacilli	Bacillales	Bacillaceae	Bacillus	ALLPATHS v. r46652	Illumina HiSeq 2500-1TB	5517600	5629	77	1	0.35
Bacillus sp. OK061	[2]	FNUW00000000	SAMN04487919	2615840539	Permanent Draft	DOE Joint Genome Institute (JGI)	Firmicutes	Bacilli	Bacillales	Bacillaceae	Bacillus	ALLPATHS v. r46652	Illumina HiSeq 2500-1TB	6321897	6543	88	3	0.35
Bacillus sp. OK634	[2]	FOYB00000000	SAMN04487920	2615840538	Permanent Draft	DOE Joint Genome Institute (JGI)	Firmicutes	Bacilli	Bacillales	Bacillaceae	Bacillus	ALLPATHS v. r46652	Illumina HiSeq 2500-1TB	5834130	6061	74	3	0.35
Bacillus sp. BC15	[2]	FRBJ00000000	SAMN04487918	2615840537	Permanent Draft	DOE Joint Genome Institute (JGI)	Firmicutes	Bacilli	Bacillales	Bacillaceae	Bacillus	ALLPATHS v. r46652	Illumina HiSeq 2500-1TB	5742731	5845	34	4	0.35
Bacillus sp. OK048	[4]	FNHN00000000	SAMN05443253	2687453680	Permanent Draft	DOE Joint Genome Institute (JGI)	Firmicutes	Bacilli	Bacillales	Bacillaceae	Bacillus	spades v. 3.6.2	Illumina HiSeq 2500-1TB	5171595	5236	42	2	0.38
Bacillus sp. OV322	[4]	FOMA00000000	SAMN05443252	2693429828	Permanent Draft	DOE Joint Genome Institute (JGI)	Firmicutes	Bacilli	Bacillales	Bacillaceae	Bacillus	spades v. 3.6.2	Illumina HiSeq 2500-1TB	4394362	4399	22	0	0.41
Bacillus sp. OV194	[4]	FOML00000000	SAMN05428981	2684622999	Permanent Draft	DOE Joint Genome Institute (JGI)	Firmicutes	Bacilli	Bacillales	Bacillaceae	Bacillus	spades v. 3.6.2	Illumina HiSeq 2500-1TB	4662871	4867	28	1	0.43
Bacillus sp. OV166	[4]	FXWM00000000	SAMN05444673	2716885053	Permanent Draft	DOE Joint Genome Institute (JGI)	Firmicutes	Bacilli	Bacillales	Bacillaceae	Bacillus	HGAP v. 2.3.0_p5,protocol version=2.3.0 method=RS_HGAP_Assembly.3,smrtpipe.py v1.87.139483,	Illumina HiSeq 2500-1TB, PacBio RS, PacBio RS II	7076838	7190	2	3	0.38
Bacillus sp. OK838	[4]	FZPG00000000	SAMN05444672	2687453793	Permanent Draft	DOE Joint Genome Institute (JGI)	Firmicutes	Bacilli	Bacillales	Bacillaceae	Bacillus	spades v. 3.6.2	Illumina HiSeq 2500-1TB	5293633	5258	95	0	0.4
Bacillus sp. YR288	[4]	PGEU00000000	SAMN05444674	2716884857	Permanent Draft	DOE Joint Genome Institute (JGI)	Firmicutes	Bacilli	Bacillales	Bacillaceae	Bacillus	HGAP v. 2.3.0_p5,protocol version=2.3.0 method=RS_HGAP_Assembly.3,smrtpipe.py v1.87.139483,	Illumina HiSeq 2500-1TB, PacBio RS, PacBio RS II	4354718	4717	4	2	0.38
Bacillus sp. OV186	[4]	QAXY00000000	SAMN08778931	2738543017	Permanent Draft	DOE Joint Genome Institute (JGI)	Firmicutes	Bacilli	Bacillales	Bacillaceae	Bacillus	spades v. 3.9.0	Illumina HiSeq 2500-1TB	4271950	4227	23	0	0.33
Bacillus sp. OV752	[4]	QAYD00000000	SAMN08777568	2738541358	Permanent Draft	DOE Joint Genome Institute (JGI)	Firmicutes	Bacilli	Bacillales	Bacillaceae	Bacillus	spades v. 3.9.0	Illumina HiSeq 2500-1TB	5932299	6214	74	3	0.35
Bacillus sp. YR335	[4]	QLLP00000000	SAMN08777204	2738543010	Permanent Draft	DOE Joint Genome Institute (JGI)	Firmicutes	Bacilli	Bacillales	Bacillaceae	Bacillus	spades v. 3.9.0	Illumina HiSeq 2500-1TB	5583595	5408	54	0	0.36
Bacillus sp. OK085	[4]	SLYN00000000	SAMN08779379	2738541295	Permanent Draft	DOE Joint Genome Institute (JGI)	Firmicutes	Bacilli	Bacillales	Bacillaceae	Bacillus	spades v. 3.9.0	Illumina HiSeq 2500-1TB	5730091	5781	80	2	0.38
Bacillus sp. OK077	[4]	SMBM00000000	SAMN08779378	2738543006	Permanent Draft	DOE Joint Genome Institute (JGI)	Firmicutes	Bacilli	Bacillales	Bacillaceae	Bacillus	spades v. 3.9.0	Illumina HiSeq 2500-1TB	5904091	6120	97	4	0.35
Bacillus sp. BK245	This Paper	SLVL00000000	SAMN10871985	2799112205	Permanent Draft	DOE Joint Genome Institute (JGI)	Firmicutes	Bacilli	Bacillales	Bacillaceae	Bacillus	spades v. 3.12.0	Illumina NovaSeq, PacBio RS II	4284184	4332	22	1	0.33
Bacillus sp. BK100	This Paper	SLVQ00000000	SAMN10871977	2799112227	Permanent Draft	DOE Joint Genome Institute (JGI)	Firmicutes	Bacilli	Bacillales	Bacillaceae	Bacillus	spades v. 3.12.0	Illumina NovaSeq, PacBio RS II	4231056	4334	30	0	0.45
Bacillus sp. BK006	This Paper	SLVS00000000	SAMN10872005	2799112247	Permanent Draft	DOE Joint Genome Institute (JGI)	Firmicutes	Bacilli	Bacillales	Bacillaceae	Bacillus	spades v. 3.12.0	Illumina NovaSeq, PacBio RS II	5386750	5659	36	1	0.38
Bacillus sp. BK450	This Paper	SOBQ00000000	SAMN10871984	2799112266	Permanent Draft	DOE Joint Genome Institute (JGI)	Firmicutes	Bacilli	Bacillales	Bacillaceae	Bacillus	spades v. 3.12.0	Illumina NovaSeq, PacBio RS II	3698240	3828	14	0	0.42
Fictibacillus sp. BK138	This Paper	SGXL00000000	SAMN10872263	2799112232	Permanent Draft	DOE Joint Genome Institute (JGI)	Firmicutes	Bacilli	Bacillales	Bacillaceae	Fictibacillus	spades v. 3.12.0	Illumina NovaSeq, PacBio RS II	3924134	4090	10	0	0.4
Lysinibacillus sp. YR326	[4]	SOCD00000000	SAMN05216335	2615840593	Permanent Draft	DOE Joint Genome Institute (JGI)	Firmicutes	Bacilli	Bacillales	Bacillaceae	Lysinibacillus	ALLPATHS v. r46652	Illumina HiSeq 2500-1TB	5424431	5487	75	1	0.36
Lysinibacillus sp. BK089	This Paper	SMDJ00000000	SAMN10871981	2799112248	Permanent Draft	DOE Joint Genome Institute (JGI)	Firmicutes	Bacilli	Bacillales	Bacillaceae	Lysinibacillus	spades v. 3.12.0	Illumina NovaSeq, PacBio RS II	5120580	5066	36	1	0.37
Psychrobacillus sp. OK028	[4]	FNHY00000000	SAMN05518871	2687453675	Permanent Draft	DOE Joint Genome Institute (JGI)	Firmicutes	Bacilli	Bacillales	Bacillaceae	Psychrobacillus	spades v. 3.6.2	Illumina HiSeq 2500-1TB	3757195	3750	21	0	0.37
Psychrobacillus sp. OK032	[4]	FOGY00000000	SAMN05518872	2690315620	Permanent Draft	DOE Joint Genome Institute (JGI)	Firmicutes	Bacilli	Bacillales	Bacillaceae	Psychrobacillus	spades v. 3.6.2	Illumina HiSeq 2500-1TB	4387245	4551	41	0	0.37
Brevibacillus sp. BC25	[1]	AKIX00000000	SAMN00839616	2512564013	Permanent Draft	Oak Ridge National Laboratory	Firmicutes	Bacilli	Bacillales	Paenibacillaceae	Brevibacillus	Velvet	Illumina HiSeq 2000	6286191	6122	159	0	0.47
Brevibacillus sp. CF112	[1]	AKKB00000000	SAMN00839619	2510917027	Permanent Draft	Oak Ridge National Laboratory	Firmicutes	Bacilli	Bacillales	Paenibacillaceae	Brevibacillus	Velvet	Illumina HiSeq 2000	5287437	5322	227	18	0.54
Brevibacillus sp. OK042	[4]	FORT00000000	SAMN05518846	2687453682	Permanent Draft	DOE Joint Genome Institute (JGI)	Firmicutes	Bacilli	Bacillales	Paenibacillaceae	Brevibacillus	spades v. 3.6.2	Illumina HiSeq 2500-1TB	5800699	5886	43	0	0.5
Cohnella sp. OV330	[4]	FOKE00000000	SAMN05216312	2615840604	Permanent Draft	DOE Joint Genome Institute (JGI)	Firmicutes	Bacilli	Bacillales	Paenibacillaceae	Cohnella	ALLPATHS v. r46652	Illumina HiSeq 2500-1TB	7466843	6303	29	10	0.59
Cohnella sp. OV312	This Paper	QKLR00000000	SAMN08775160	2757320417	Permanent Draft	DOE Joint Genome Institute (JGI)	Firmicutes	Bacilli	Bacillales	Paenibacillaceae	Cohnella	spades v. 3.10.1	Illumina HiSeq 2500-1TB	7465250	6317	29	10	0.59
Paenibacillus sp. BC26	[1]	FPAD00000000	SAMN05428962	2690315656	Permanent Draft	DOE Joint Genome Institute (JGI)	Firmicutes	Bacilli	Bacillales	Paenibacillaceae	Paenibacillus	spades v. 3.6.2	Illumina HiSeq 2500-1TB	7195142	6477	13	3	0.51
Paenibacillus sp. YR247	[2]	FNIF00000000	SAMN04487897	2615840634	Permanent Draft	DOE Joint Genome Institute (JGI)	Firmicutes	Bacilli	Bacillales	Paenibacillaceae	Paenibacillus	ALLPATHS v. r46652	Illumina HiSeq 2500-1TB	6252761	6201	81	1	0.44
Paenibacillus sp. OV031	[2]	FRDO00000000	SAMN04487896	2616644976	Permanent Draft	DOE Joint Genome Institute (JGI)	Firmicutes	Bacilli	Bacillales	Paenibacillaceae	Paenibacillus	ALLPATHS v. r46652	Illumina HiSeq 2500-1TB	6875686	6204	17	1	0.46
Paenibacillus chondroitinus OK414	[2]	JUGY01000000	SAMN02787068	2585428059	Permanent Draft	DOE Joint Genome Institute (JGI)	Firmicutes	Bacilli	Bacillales	Paenibacillaceae	Paenibacillus	vpAllpaths v. r46652	Illumina HiSeq 2000, Illumina HiSeq 2500	8696589	8119	101	2	0.44
Paenibacillus sp. CF095	[4]	FMZN00000000	SAMN05428987	2690315662	Permanent Draft	DOE Joint Genome Institute (JGI)	Firmicutes	Bacilli	Bacillales	Paenibacillaceae	Paenibacillus	spades v. 3.6.2	Illumina HiSeq 2500-1TB	7379145	6480	16	17	0.46
Paenibacillus sp. OK060	[4]	FNFR00000000	SAMN05428961	2684623002	Permanent Draft	DOE Joint Genome Institute (JGI)	Firmicutes	Bacilli	Bacillales	Paenibacillaceae	Paenibacillus	spades v. 3.6.2	Illumina HiSeq 2500-1TB	7243147	6557	30	8	0.46
Paenibacillus sp. PDC88	[4]	FNNT00000000	SAMN05518848	2693429827	Permanent Draft	DOE Joint Genome Institute (JGI)	Firmicutes	Bacilli	Bacillales	Paenibacillaceae	Paenibacillus	spades v. 3.6.2	Illumina HiSeq 2500-1TB	6028771	5827	35	0	0.45
Paenibacillus sp. CF384	[4]	FNNV00000000	SAMN05518855	2690315634	Permanent Draft	DOE Joint Genome Institute (JGI)	Firmicutes	Bacilli	Bacillales	Paenibacillaceae	Paenibacillus	spades v. 3.6.0	Illumina HiSeq 2500-1TB	6988175	6344	51	2	0.5
Paenibacillus sp. OK003	[4]	FOBD00000000	SAMN05518856	2687453683	Permanent Draft	DOE Joint Genome Institute (JGI)	Firmicutes	Bacilli	Bacillales	Paenibacillaceae	Paenibacillus	spades v. 3.6.2	Illumina HiSeq 2500-1TB	6725843	6137	45	1	0.46
Paenibacillus sp. OK076	[4]	FOCH00000000	SAMN05518670	2690315677	Permanent Draft	DOE Joint Genome Institute (JGI)	Firmicutes	Bacilli	Bacillales	Paenibacillaceae	Paenibacillus	spades v. 3.6.2	Illumina HiSeq 2500-1TB	7216730	6664	20	1	0.46
Paenibacillus sp. OV219	[4]	FOCJ00000000	SAMN05518847	2690315629	Permanent Draft	DOE Joint Genome Institute (JGI)	Firmicutes	Bacilli	Bacillales	Paenibacillaceae	Paenibacillus	spades v. 3.6.2	Illumina HiSeq 2500-1TB	6104220	5790	38	4	0.5
Paenibacillus sp. BK720	This Paper	JAASRQ000000000	SAMN12024198	2825305888	Permanent Draft	DOE Joint Genome Institute (JGI)	Firmicutes	Bacilli	Bacillales	Paenibacillaceae	Paenibacillus	spades v. 3.13.0	Illumina NovaSeq	6623654	6074	22	0	0.51
Paenibacillus sp. OV191	This Paper	QJTA00000000	SAMN08775654	2757320429	Permanent Draft	DOE Joint Genome Institute (JGI)	Firmicutes	Bacilli	Bacillales	Paenibacillaceae	Paenibacillus	spades v. 3.10.1	Illumina HiSeq 2500-1TB	6744710	6090	79	0	0.48
Paenibacillus sp. BK033	This Paper	SLVP00000000	SAMN10872269	2799112226	Permanent Draft	DOE Joint Genome Institute (JGI)	Firmicutes	Bacilli	Bacillales	Paenibacillaceae	Paenibacillus	spades v. 3.12.0	Illumina NovaSeq, PacBio RS II	6730171	6138	36	0	0.51
Paenibacillus sp. BK736	This Paper	SLZD00000000	SAMN10872001	2795386115	Permanent Draft	DOE Joint Genome Institute (JGI)	Firmicutes	Bacilli	Bacillales	Paenibacillaceae	Paenibacillus	spades v. 3.12.0	Illumina NovaSeq, PacBio RS II	6210985	5760	23	5	0.52
Paenibacillus sp. BK673	This Paper	SNXD00000000	SAMN10872270	2795386125	Permanent Draft	DOE Joint Genome Institute (JGI)	Firmicutes	Bacilli	Bacillales	Paenibacillaceae	Paenibacillus	spades v. 3.12.0	Illumina NovaSeq, PacBio RS II	6628970	6170	28	9	0.48
Paenisporosarcina sp. OV554	[4]	QBUC00000000	SAMN08778914	2738541299	Permanent Draft	DOE Joint Genome Institute (JGI)	Firmicutes	Bacilli	Bacillales	Planococcaceae	Paenisporosarcina	spades v. 3.9.0	Illumina HiSeq 2500-1TB	4020721	4052	79	0	0.37
Viridibacillus sp. OK051	[4]	PHTX00000000	SAMN05518673	2716884256	Permanent Draft	DOE Joint Genome Institute (JGI)	Firmicutes	Bacilli	Bacillales	Planococcaceae	Viridibacillus	HGAP v. 2.3.0_p5,protocol version=2.3.0 method=RS_HGAP_Assembly.3,smrtpipe.py v1.87.139483,	Illumina HiSeq 2500-1TB, PacBio RS, PacBio RS II	4760386	4970	3	2	0.37
Asticcacaulis sp. CF398	[4]	QBKE00000000	SAMN08777569	2739367756	Permanent Draft	DOE Joint Genome Institute (JGI)	Proteobacteria	Alphaproteobacteria	Caulobacterales	Caulobacteraceae	Asticcacaulis	spades v. 3.9.0	Illumina HiSeq 2500-1TB	4553612	4106	12	0	0.62
Caulobacter sp. AP07	[1]	AKKF00000000	SAMN00789123	2510917020	Permanent Draft	Oak Ridge National Laboratory	Proteobacteria	Alphaproteobacteria	Caulobacterales	Caulobacteraceae	Caulobacter	Velvet	Illumina HiSeq 2000	5657507	5433	495	1	0.69
Caulobacter henricii CF287	[2]	JQJN01000000	SAMN02787120	2582581280	Permanent Draft	DOE Joint Genome Institute (JGI)	Proteobacteria	Alphaproteobacteria	Caulobacterales	Caulobacteraceae	Caulobacter	vpAllpaths v. r46652	Illumina HiSeq 2000, Illumina HiSeq 2500	5994497	5425	57	2	0.69
Caulobacter henricii YR570	[2]	JQJP01000000	SAMN02787139	2582581293	Permanent Draft	DOE Joint Genome Institute (JGI)	Proteobacteria	Alphaproteobacteria	Caulobacterales	Caulobacteraceae	Caulobacter	vpAllpaths v. r46652	Illumina HiSeq 2000, Illumina HiSeq 2500	5907401	5364	57	1	0.69
Caulobacter henricii OK261	[2]	JQLZ00000000	SAMN02787155	2582581279	Permanent Draft	DOE Joint Genome Institute (JGI)	Proteobacteria	Alphaproteobacteria	Caulobacterales	Caulobacteraceae	Caulobacter	vpAllpaths v. r46652	Illumina HiSeq 2000, Illumina HiSeq 2500	4980720	4591	21	2	0.67
Caulobacter sp. OV484	[2]	JUGJ00000000	SAMN02787156	2585428106	Permanent Draft	DOE Joint Genome Institute (JGI)	Proteobacteria	Alphaproteobacteria	Caulobacterales	Caulobacteraceae	Caulobacter	vpAllpaths v. r46652	Illumina HiSeq 2000, Illumina HiSeq 2500	5179711	4740	17	1	0.68
Caulobacter sp. BK020	This Paper	SLZL00000000	SAMN10872251	2795386129	Permanent Draft	DOE Joint Genome Institute (JGI)	Proteobacteria	Alphaproteobacteria	Caulobacterales	Caulobacteraceae	Caulobacter	spades v. 3.12.0	Illumina NovaSeq, PacBio RS II	5132395	4793	47	0	0.69
Bosea sp. OK403	[2]	FOQV00000000	SAMN05216304	2609459641	Permanent Draft	DOE Joint Genome Institute (JGI)	Proteobacteria	Alphaproteobacteria	Rhizobiales	Bradyrhizobiaceae	Bosea	ALLPATHS v. r46652	Illumina HiSeq 2500-1TB	6639129	6099	24	1	0.65
Bosea sp. CF476	This Paper	QKMI00000000	SAMN08775159	2757320442	Permanent Draft	DOE Joint Genome Institute (JGI)	Proteobacteria	Alphaproteobacteria	Rhizobiales	Bradyrhizobiaceae	Bosea	spades v. 3.10.1	Illumina HiSeq 2500-1TB	5991353	5777	34	0	0.66
Bosea sp. BK604	This Paper	SLZF00000000	SAMN10871997	2795386121	Permanent Draft	DOE Joint Genome Institute (JGI)	Proteobacteria	Alphaproteobacteria	Rhizobiales	Bradyrhizobiaceae	Bosea	spades v. 3.12.0	Illumina NovaSeq, PacBio RS II	7626662	7121	24	1	0.66
Bosea sp. BK498	This Paper	SNWJ00000000	SAMN10872259	2799112242	Permanent Draft	DOE Joint Genome Institute (JGI)	Proteobacteria	Alphaproteobacteria	Rhizobiales	Bradyrhizobiaceae	Bosea	spades v. 3.12.0	Illumina NovaSeq, PacBio RS II	5539160	5310	16	0	0.67
Bradyrhizobium sp. YR681	[1]	AKIY00000000	SAMN00839655	2511231028	Permanent Draft	Oak Ridge National Laboratory	Proteobacteria	Alphaproteobacteria	Rhizobiales	Bradyrhizobiaceae	Bradyrhizobium	Velvet	Illumina HiSeq 2000	8046582	8377	1210	0	0.64
Bradyrhizobium sp. CF659	[2]	FOQJ00000000	SAMN04487925	2609459633	Permanent Draft	DOE Joint Genome Institute (JGI)	Proteobacteria	Alphaproteobacteria	Rhizobiales	Bradyrhizobiaceae	Bradyrhizobium	ALLPATHS v. r46652	Illumina HiSeq 2500-1TB	8465016	7878	25	1	0.65
Bradyrhizobium sp. OK095	[4]	FOBX00000000	SAMN05443254	2687453685	Permanent Draft	DOE Joint Genome Institute (JGI)	Proteobacteria	Alphaproteobacteria	Rhizobiales	Bradyrhizobiaceae	Bradyrhizobium	spades v. 3.6.2	Illumina HiSeq 2500-1TB	7846124	7449	51	1	0.64
Bradyrhizobium sp. BK707	This Paper	SGXS00000000	SAMN10871980	2799112246	Permanent Draft	DOE Joint Genome Institute (JGI)	Proteobacteria	Alphaproteobacteria	Rhizobiales	Bradyrhizobiaceae	Bradyrhizobium	spades v. 3.12.0	Illumina NovaSeq, PacBio RS II	8011619	7634	20	0	0.65
Tardiphaga sp. OK245	[2]	FNWZ00000000	SAMN05216367	2609459751	Permanent Draft	DOE Joint Genome Institute (JGI)	Proteobacteria	Alphaproteobacteria	Rhizobiales	Bradyrhizobiaceae	Tardiphaga	ALLPATHS v. r46652	Illumina HiSeq 2500-1TB	6356861	6039	12	2	0.61
Tardiphaga sp. OK246	[2]	FZOX00000000	SAMN05216374	2609459765	Permanent Draft	DOE Joint Genome Institute (JGI)	Proteobacteria	Alphaproteobacteria	Rhizobiales	Bradyrhizobiaceae	Tardiphaga	ALLPATHS v. r46652	Illumina HiSeq 2500-1TB	6748631	6420	19	1	0.61
Tardiphaga sp. OV697	This Paper	QENW00000000	SAMN08775157	2757320514	Permanent Draft	DOE Joint Genome Institute (JGI)	Proteobacteria	Alphaproteobacteria	Rhizobiales	Bradyrhizobiaceae	Tardiphaga	spades v. 3.10.1	Illumina HiSeq 2500-1TB	6475114	6115	32	1	0.61
Tardiphaga sp. CF115	This Paper	QRAQ00000000	SAMN08776032	2758568495	Permanent Draft	DOE Joint Genome Institute (JGI)	Proteobacteria	Alphaproteobacteria	Rhizobiales	Bradyrhizobiaceae	Tardiphaga	spades v. 3.10.1	Illumina HiSeq 2500-1TB	6222889	5890	9	0	0.62
Tardiphaga sp. YR296	This Paper	RAPX00000000	SAMN08776033	2758568519	Permanent Draft	DOE Joint Genome Institute (JGI)	Proteobacteria	Alphaproteobacteria	Rhizobiales	Bradyrhizobiaceae	Tardiphaga	spades v. 3.10.1	Illumina HiSeq 2500-1TB	6349637	6132	15	0	0.61
Devosia sp. YR412	[4]	FOFL00000000	SAMN05428969	2690315612	Permanent Draft	DOE Joint Genome Institute (JGI)	Proteobacteria	Alphaproteobacteria	Rhizobiales	Hyphomicrobiaceae	Devosia	spades v. 3.6.2	Illumina HiSeq 2500-1TB	3831215	3779	11	0	0.63
Methylobacterium sp. AP11	[2]	FOEB00000000	SAMN04487843	2609459615	Permanent Draft	DOE Joint Genome Institute (JGI)	Proteobacteria	Alphaproteobacteria	Rhizobiales	Methylobacteriaceae	Methylobacterium	ALLPATHS v. r46652	Illumina HiSeq 2500-1TB	6983078	6430	56	1	0.71
Methylobacterium sp. YR596	[2]	FONO00000000	SAMN04487844	2615840644	Permanent Draft	DOE Joint Genome Institute (JGI)	Proteobacteria	Alphaproteobacteria	Rhizobiales	Methylobacteriaceae	Methylobacterium	ALLPATHS v. r46652	Illumina HiSeq 2500-1TB	6572329	6152	84	2	0.71
Methylobacterium sp. YR668	[2]	FOZY00000000	SAMN04487845	2609459632	Permanent Draft	DOE Joint Genome Institute (JGI)	Proteobacteria	Alphaproteobacteria	Rhizobiales	Methylobacteriaceae	Methylobacterium	ALLPATHS v. r46652	Illumina HiSeq 2500-1TB	6623161	6388	99	1	0.71
Methylobacterium sp. GV104	[4]	QAYK00000000	SAMN08778909	2738543032	Permanent Draft	DOE Joint Genome Institute (JGI)	Proteobacteria	Alphaproteobacteria	Rhizobiales	Methylobacteriaceae	Methylobacterium	spades v. 3.9.0	Illumina HiSeq 2500-1TB	5115625	4797	63	1	0.69
Methylobacterium sp. GV094	[4]	QJTP00000000	SAMN08777572	2738541281	Permanent Draft	DOE Joint Genome Institute (JGI)	Proteobacteria	Alphaproteobacteria	Rhizobiales	Methylobacteriaceae	Methylobacterium	spades v. 3.9.0	Illumina HiSeq 2500-1TB	5112672	4795	59	1	0.69
Methylobacterium sp. BK227	This Paper	SLXZ00000000	SAMN10871983	2795386104	Permanent Draft	DOE Joint Genome Institute (JGI)	Proteobacteria	Alphaproteobacteria	Rhizobiales	Methylobacteriaceae	Methylobacterium	spades v. 3.12.0	Illumina NovaSeq, PacBio RS II	6637442	6410	43	1	0.71
Pleomorphomonas sp. CF100	[4]	SOEA00000000	SAMN08779371	2738543031	Permanent Draft	DOE Joint Genome Institute (JGI)	Proteobacteria	Alphaproteobacteria	Rhizobiales	Methylocystaceae	Pleomorphomonas	spades v. 3.9.0	Illumina HiSeq 2500-1TB	5769731	5304	53	0	0.62
Aminobacter sp. AP02	[4]	QGGX00000000	SAMN08778930	2738543024	Permanent Draft	DOE Joint Genome Institute (JGI)	Proteobacteria	Alphaproteobacteria	Rhizobiales	Phyllobacteriaceae	Aminobacter	spades v. 3.9.0	Illumina HiSeq 2500-1TB	5603683	5444	72	0	0.62
Mesorhizobium sp. YR577	[4]	FPBI00000000	SAMN05518861	2687453760	Permanent Draft	DOE Joint Genome Institute (JGI)	Proteobacteria	Alphaproteobacteria	Rhizobiales	Phyllobacteriaceae	Mesorhizobium	spades v. 3.6.2	Illumina HiSeq 2500-1TB	6824794	6517	75	0	0.61
Mesorhizobium sp. AP09	This Paper	QRAR00000000	SAMN08775655	2758568520	Permanent Draft	DOE Joint Genome Institute (JGI)	Proteobacteria	Alphaproteobacteria	Rhizobiales	Phyllobacteriaceae	Mesorhizobium	spades v. 3.10.1	Illumina HiSeq 2500-1TB	7430969	7044	16	0	0.63
Phyllobacterium sp. YR531	[1]	AKIZ00000000	SAMN00839654	2511231027	Permanent Draft	Oak Ridge National Laboratory	Proteobacteria	Alphaproteobacteria	Rhizobiales	Phyllobacteriaceae	Phyllobacterium	Velvet	Illumina HiSeq 2000	5013807	4970	108	0	0.53
Phyllobacterium sp. OV277	[4]	FNIY00000000	SAMN05443582	2687453676	Permanent Draft	DOE Joint Genome Institute (JGI)	Proteobacteria	Alphaproteobacteria	Rhizobiales	Phyllobacteriaceae	Phyllobacterium	spades v. 3.6.2	Illumina HiSeq 2500-1TB	5339332	5268	27	0	0.55
Phyllobacterium sp. YR620	[4]	FNJP00000000	SAMN05428967	2690315616	Permanent Draft	DOE Joint Genome Institute (JGI)	Proteobacteria	Alphaproteobacteria	Rhizobiales	Phyllobacteriaceae	Phyllobacterium	spades v. 3.6.2	Illumina HiSeq 2500-1TB	4591746	4504	12	0	0.59
Agrobacterium rhizogenes YR147	[2]	JQJW01000000	SAMN02787132	2582581315	Permanent Draft	DOE Joint Genome Institute (JGI)	Proteobacteria	Alphaproteobacteria	Rhizobiales	Rhizobiaceae	Agrobacterium	vpAllpaths v. r46652	Illumina HiSeq 2000, Illumina HiSeq 2500	7318924	7008	44	0	0.6
Agrobacterium rhizogenes OK036	[2]	JQJX01000000	SAMN02787063	2582581316	Permanent Draft	DOE Joint Genome Institute (JGI)	Proteobacteria	Alphaproteobacteria	Rhizobiales	Rhizobiaceae	Agrobacterium	vpAllpaths v. r46652	Illumina HiSeq 2000, Illumina HiSeq 2500	7774528	7414	36	0	0.6
Agrobacterium rhizogenes CF262	[2]	JUGS00000000	SAMN02787053	2585428125	Permanent Draft	DOE Joint Genome Institute (JGI)	Proteobacteria	Alphaproteobacteria	Rhizobiales	Rhizobiaceae	Agrobacterium	vpAllpaths v. r46652	Illumina HiSeq 2000, Illumina HiSeq 2500	6662905	6364	16	0	0.6
Agrobacterium rhizogenes CF263	[2]	JUHF00000000	SAMN02787163	2585427609	Permanent Draft	DOE Joint Genome Institute (JGI)	Proteobacteria	Alphaproteobacteria	Rhizobiales	Rhizobiaceae	Agrobacterium	vpAllpaths v. r46652	Illumina HiSeq 2000, Illumina HiSeq 2500	6667127	6383	16	0	0.6
Agrobacterium rhizogenes OV677	[2]	JUHG00000000	SAMN02787122	2585427608	Permanent Draft	DOE Joint Genome Institute (JGI)	Proteobacteria	Alphaproteobacteria	Rhizobiales	Rhizobiaceae	Agrobacterium	vpAllpaths v. r46652	Illumina HiSeq 2000, Illumina HiSeq 2500	6544331	6253	20	0	0.6
Agrobacterium rhizogenes YR530	[2]	JUHP01000000	SAMN02787119	2585427531	Permanent Draft	DOE Joint Genome Institute (JGI)	Proteobacteria	Alphaproteobacteria	Rhizobiales	Rhizobiaceae	Agrobacterium	vpAllpaths v. r46652	Illumina HiSeq 2000, Illumina HiSeq 2500	6992870	6623	37	0	0.6
Ensifer sp. YR511	[2]	FNGR00000000	SAMN05216328	2615840643	Permanent Draft	DOE Joint Genome Institute (JGI)	Proteobacteria	Alphaproteobacteria	Rhizobiales	Rhizobiaceae	Ensifer	ALLPATHS v. r46652	Illumina HiSeq 2500-1TB	8258323	7752	91	1	0.62
Ensifer sp. OV372	[2]	FOON00000000	SAMN05216459	2609459711	Permanent Draft	DOE Joint Genome Institute (JGI)	Proteobacteria	Alphaproteobacteria	Rhizobiales	Rhizobiaceae	Ensifer	ALLPATHS v. r46652	Illumina HiSeq 2500-1TB	7328293	7004	67	1	0.62
Ensifer sp. AP48	This Paper	QKLQ00000000	SAMN08776231	2757320415	Permanent Draft	DOE Joint Genome Institute (JGI)	Proteobacteria	Alphaproteobacteria	Rhizobiales	Rhizobiaceae	Ensifer	spades v. 3.10.1	Illumina HiSeq 2500-1TB	7385520	7116	91	0	0.62
Rhizobium sp. AP16	[1]	AJVM00000000	SAMN00839614	2510917022	Permanent Draft	Oak Ridge National Laboratory	Proteobacteria	Alphaproteobacteria	Rhizobiales	Rhizobiaceae	Rhizobium	Velvet	Illumina HiSeq 2000	6504556	6205	125	0	0.6
Rhizobium sp. CF142	[1]	AJWE00000000	SAMN00839622	2510917030	Permanent Draft	Oak Ridge National Laboratory	Proteobacteria	Alphaproteobacteria	Rhizobiales	Rhizobiaceae	Rhizobium	Velvet	Illumina HiSeq 2000	7460662	7306	165	0	0.6
Rhizobium sp. CF122	[1]	AKKA00000000	SAMN00839620	2510917028	Permanent Draft	Oak Ridge National Laboratory	Proteobacteria	Alphaproteobacteria	Rhizobiales	Rhizobiaceae	Rhizobium	Velvet	Illumina HiSeq 2000	6185411	6156	313	0	0.6
Rhizobium sp. CF080	[2,6]	AKKC00000000	SAMN00839618	2562617114	Permanent Draft	Oak Ridge National Laboratory	Proteobacteria	Alphaproteobacteria	Rhizobiales	Rhizobiaceae	Rhizobium	Velvet v. 1.2	Illumina HiSeq 2000	7049533	6684	16	0	0.61
Rhizobium sp. OK665	[2]	JQJO01000000	SAMN02787059	2582581283	Permanent Draft	DOE Joint Genome Institute (JGI)	Proteobacteria	Alphaproteobacteria	Rhizobiales	Rhizobiaceae	Rhizobium	vpAllpaths v. r46652	Illumina HiSeq 2000, Illumina HiSeq 2500	6030556	5747	36	0	0.6
Rhizobium leguminosarum OV483	[2]	JQJS01000000	SAMN02787143	2582581299	Permanent Draft	DOE Joint Genome Institute (JGI)	Proteobacteria	Alphaproteobacteria	Rhizobiales	Rhizobiaceae	Rhizobium	vpAllpaths v. r46652	Illumina HiSeq 2000, Illumina HiSeq 2500	6518058	6459	80	1	0.6
Rhizobium sp. OV201	[2]	JQJZ01000000	SAMN02787115	2582581867	Permanent Draft	DOE Joint Genome Institute (JGI)	Proteobacteria	Alphaproteobacteria	Rhizobiales	Rhizobiaceae	Rhizobium	vpAllpaths v. r46652	Illumina HiSeq 2000, Illumina HiSeq 2500	7184437	7080	62	0	0.6
Rhizobium sp. CF394	[2]	JQKY01000000	SAMN02787060	2582581294	Permanent Draft	DOE Joint Genome Institute (JGI)	Proteobacteria	Alphaproteobacteria	Rhizobiales	Rhizobiaceae	Rhizobium	vpAllpaths v. r46652	Illumina HiSeq 2000, Illumina HiSeq 2500	6626667	6428	51	0	0.59
Rhizobium sp. OK494	[2]	JQLA01000000	SAMN02787153	2582581308	Permanent Draft	DOE Joint Genome Institute (JGI)	Proteobacteria	Alphaproteobacteria	Rhizobiales	Rhizobiaceae	Rhizobium	vpAllpaths v. r46652	Illumina HiSeq 2000, Illumina HiSeq 2500	7413247	7055	77	0	0.6
Rhizobium sp. YR060	[2]	JQLB01000000	SAMN02787064	2582581307	Permanent Draft	DOE Joint Genome Institute (JGI)	Proteobacteria	Alphaproteobacteria	Rhizobiales	Rhizobiaceae	Rhizobium	vpAllpaths v. r46652	Illumina HiSeq 2000, Illumina HiSeq 2500	6597605	6280	30	0	0.6
Rhizobium sp. YR519	[2]	JQLD01000000	SAMN02787134	2582581304	Permanent Draft	DOE Joint Genome Institute (JGI)	Proteobacteria	Alphaproteobacteria	Rhizobiales	Rhizobiaceae	Rhizobium	vpAllpaths v. r46652	Illumina HiSeq 2000, Illumina HiSeq 2500	5831370	5614	27	0	0.62
Rhizobium alamii YR540	[2]	JQMB00000000	SAMN02787137	2582581298	Permanent Draft	DOE Joint Genome Institute (JGI)	Proteobacteria	Alphaproteobacteria	Rhizobiales	Rhizobiaceae	Rhizobium	vpAllpaths v. r46652	Illumina HiSeq 2000, Illumina HiSeq 2500	7315509	7067	33	0	0.6
Rhizobium sp. CF258	[2]	JQME00000000	SAMN02787125	2582581865	Permanent Draft	DOE Joint Genome Institute (JGI)	Proteobacteria	Alphaproteobacteria	Rhizobiales	Rhizobiaceae	Rhizobium	vpAllpaths v. r46652	Illumina HiSeq 2000, Illumina HiSeq 2500	6644329	6372	35	0	0.6
Rhizobium sp. CF097	[2]	JQMF00000000	SAMN02787135	2582581866	Permanent Draft	DOE Joint Genome Institute (JGI)	Proteobacteria	Alphaproteobacteria	Rhizobiales	Rhizobiaceae	Rhizobium	vpAllpaths v. r46652	Illumina HiSeq 2000, Illumina HiSeq 2500	6859583	6628	61	0	0.6
Rhizobium sp. YR295	[2]	JQNM00000000	SAMN02787140	2582581306	Permanent Draft	DOE Joint Genome Institute (JGI)	Proteobacteria	Alphaproteobacteria	Rhizobiales	Rhizobiaceae	Rhizobium	vpAllpaths v. r46652	Illumina HiSeq 2000, Illumina HiSeq 2500	6450535	6148	29	0	0.6
Rhizobium sp. YR528	[2]	JUHJ00000000	SAMN02787161	2585427594	Permanent Draft	DOE Joint Genome Institute (JGI)	Proteobacteria	Alphaproteobacteria	Rhizobiales	Rhizobiaceae	Rhizobium	vpAllpaths v. r46652	Illumina HiSeq 2000, Illumina HiSeq 2500	6180594	5895	28	0	0.61
Rhizobium tropici CF286	[2]	JUHK00000000	SAMN02787130	2585427593	Permanent Draft	DOE Joint Genome Institute (JGI)	Proteobacteria	Alphaproteobacteria	Rhizobiales	Rhizobiaceae	Rhizobium	vpAllpaths v. r46652	Illumina HiSeq 2000, Illumina HiSeq 2500	7141551	6824	30	1	0.61
Rhizobium sp. CF048	[2]	JUHN01000000	SAMN02787067	2585427590	Permanent Draft	DOE Joint Genome Institute (JGI)	Proteobacteria	Alphaproteobacteria	Rhizobiales	Rhizobiaceae	Rhizobium	vpAllpaths v. r46652	Illumina HiSeq 2000, Illumina HiSeq 2500	6824633	6702	49	0	0.6
Rhizobium tropici YR635	[2]	JUHQ01000000	SAMN02787128	2585427530	Permanent Draft	DOE Joint Genome Institute (JGI)	Proteobacteria	Alphaproteobacteria	Rhizobiales	Rhizobiaceae	Rhizobium	vpAllpaths v. r46652	Illumina HiSeq 2000, Illumina HiSeq 2500	7383882	6987	49	0	0.6
Rhizobium alamii YR584	[2]	JUHR00000000	SAMN02787066	2585427529	Permanent Draft	DOE Joint Genome Institute (JGI)	Proteobacteria	Alphaproteobacteria	Rhizobiales	Rhizobiaceae	Rhizobium	vpAllpaths v. r46652	Illumina HiSeq 2000, Illumina HiSeq 2500	7395659	7140	36	0	0.6
Rhizobium leguminosarum CF307	[2]	JUHS01000000	SAMN02787152	2585427528	Permanent Draft	DOE Joint Genome Institute (JGI)	Proteobacteria	Alphaproteobacteria	Rhizobiales	Rhizobiaceae	Rhizobium	vpAllpaths v. r46652	Illumina HiSeq 2000, Illumina HiSeq 2500	6842387	6516	35	1	0.61
Rhizobium lusitanum YR374	[2]	JUHT01000000	SAMN02787141	2585427527	Permanent Draft	DOE Joint Genome Institute (JGI)	Proteobacteria	Alphaproteobacteria	Rhizobiales	Rhizobiaceae	Rhizobium	vpAllpaths v. r46652	Illumina HiSeq 2000, Illumina HiSeq 2500	7273426	6894	54	0	0.6
Rhizobium leguminosarum OV152	[2]	JUHU01000000	SAMN02787157	2585427526	Permanent Draft	DOE Joint Genome Institute (JGI)	Proteobacteria	Alphaproteobacteria	Rhizobiales	Rhizobiaceae	Rhizobium	vpAllpaths v. r46652	Illumina HiSeq 2000, Illumina HiSeq 2500	7258840	6979	45	0	0.61
Rhizobium sp. PDO1-076	[3]	AHZC01000000	SAMN02470738	2510461069	Permanent Draft	Oak Ridge National Laboratory	Proteobacteria	Alphaproteobacteria	Rhizobiales	Rhizobiaceae	Rhizobium	Newbler v. 2.6	454 GS FLX, Illumina HiSeq 2000	5505000	5480	441	0	0.6
Rhizobium sp. PDC82	[4]	FNEW00000000	SAMN05428983	2690315628	Permanent Draft	DOE Joint Genome Institute (JGI)	Proteobacteria	Alphaproteobacteria	Rhizobiales	Rhizobiaceae	Rhizobium	spades v. 3.6.2	Illumina HiSeq 2500-1TB	5582960	5320	17	0	0.59
Rhizobium sp. GV031	[4]	SLYM00000000	SAMN08779374	2738541293	Permanent Draft	DOE Joint Genome Institute (JGI)	Proteobacteria	Alphaproteobacteria	Rhizobiales	Rhizobiaceae	Rhizobium	spades v. 3.9.0	Illumina HiSeq 2500-1TB	7065685	6987	87	1	0.6
Rhizobium sp. BK463	This Paper	JAASRR000000000	SAMN12024210	2825125565	Permanent Draft	DOE Joint Genome Institute (JGI)	Proteobacteria	Alphaproteobacteria	Rhizobiales	Rhizobiaceae	Rhizobium	spades v. 3.13.0	Illumina NovaSeq	6369666	6168	36	0	0.6
Rhizobium sp. BK007	This Paper	JACHYR000000000	SAMN12024118	2824785985	Permanent Draft	DOE Joint Genome Institute (JGI)	Proteobacteria	Alphaproteobacteria	Rhizobiales	Rhizobiaceae	Rhizobium	spades v. 3.13.0	Illumina NovaSeq	7305626	7163	42	0	0.61
Rhizobium sp. BK049	This Paper	JACHYV000000000	SAMN12024034	2824808307	Permanent Draft	DOE Joint Genome Institute (JGI)	Proteobacteria	Alphaproteobacteria	Rhizobiales	Rhizobiaceae	Rhizobium	spades v. 3.13.0	Illumina NovaSeq	6224281	6228	76	0	0.61
Rhizobium sp. BK060	This Paper	JACHYW000000000	SAMN12024220	2824814536	Permanent Draft	DOE Joint Genome Institute (JGI)	Proteobacteria	Alphaproteobacteria	Rhizobiales	Rhizobiaceae	Rhizobium	spades v. 3.13.0	Illumina NovaSeq	6488031	6538	76	0	0.6
Rhizobium sp. BK077	This Paper	JACHYX000000000	SAMN12024035	2824821075	Permanent Draft	DOE Joint Genome Institute (JGI)	Proteobacteria	Alphaproteobacteria	Rhizobiales	Rhizobiaceae	Rhizobium	spades v. 3.13.0	Illumina NovaSeq	7335885	7188	47	0	0.61
Rhizobium sp. BK098	This Paper	JACHYY000000000	SAMN12024201	2824828264	Permanent Draft	DOE Joint Genome Institute (JGI)	Proteobacteria	Alphaproteobacteria	Rhizobiales	Rhizobiaceae	Rhizobium	spades v. 3.13.0	Illumina NovaSeq	6154388	6037	56	0	0.59
Rhizobium sp. BK112	This Paper	JACHYZ000000000	SAMN12024152	2824834302	Permanent Draft	DOE Joint Genome Institute (JGI)	Proteobacteria	Alphaproteobacteria	Rhizobiales	Rhizobiaceae	Rhizobium	spades v. 3.13.0	Illumina NovaSeq	7394523	7288	44	0	0.61
Rhizobium sp. BK181	This Paper	JACHZA000000000	SAMN12024156	2824841591	Permanent Draft	DOE Joint Genome Institute (JGI)	Proteobacteria	Alphaproteobacteria	Rhizobiales	Rhizobiaceae	Rhizobium	spades v. 3.13.0	Illumina NovaSeq	6504632	6517	45	0	0.6
Rhizobium sp. BK196	This Paper	JACHZB000000000	SAMN12024021	2824848109	Permanent Draft	DOE Joint Genome Institute (JGI)	Proteobacteria	Alphaproteobacteria	Rhizobiales	Rhizobiaceae	Rhizobium	spades v. 3.13.0	Illumina NovaSeq	6000287	5987	16	0	0.6
Rhizobium sp. BK252	This Paper	JACHZC000000000	SAMN12024122	2824854097	Permanent Draft	DOE Joint Genome Institute (JGI)	Proteobacteria	Alphaproteobacteria	Rhizobiales	Rhizobiaceae	Rhizobium	spades v. 3.13.0	Illumina NovaSeq	6612577	6418	46	0	0.6
Rhizobium sp. BK275	This Paper	JACHZL000000000	SAMN12024047	2824949706	Permanent Draft	DOE Joint Genome Institute (JGI)	Proteobacteria	Alphaproteobacteria	Rhizobiales	Rhizobiaceae	Rhizobium	spades v. 3.13.0	Illumina NovaSeq	6247131	6179	19	0	0.6
Rhizobium sp. BK284	This Paper	JACHZN000000000	SAMN12024183	2824960339	Permanent Draft	DOE Joint Genome Institute (JGI)	Proteobacteria	Alphaproteobacteria	Rhizobiales	Rhizobiaceae	Rhizobium	spades v. 3.13.0	Illumina NovaSeq	6611799	6415	46	0	0.6
Rhizobium sp. BK289	This Paper	JACHZO000000000	SAMN12024022	2824966755	Permanent Draft	DOE Joint Genome Institute (JGI)	Proteobacteria	Alphaproteobacteria	Rhizobiales	Rhizobiaceae	Rhizobium	spades v. 3.13.0	Illumina NovaSeq	6612258	6418	44	0	0.6
Rhizobium sp. BK312	This Paper	JACHZP000000000	SAMN12024103	2824973174	Permanent Draft	DOE Joint Genome Institute (JGI)	Proteobacteria	Alphaproteobacteria	Rhizobiales	Rhizobiaceae	Rhizobium	spades v. 3.13.0	Illumina NovaSeq	6452791	6233	26	0	0.59
Rhizobium sp. BK313	This Paper	JACHZQ000000000	SAMN12024042	2824979408	Permanent Draft	DOE Joint Genome Institute (JGI)	Proteobacteria	Alphaproteobacteria	Rhizobiales	Rhizobiaceae	Rhizobium	spades v. 3.13.0	Illumina NovaSeq	8008484	7783	21	0	0.59
Rhizobium sp. BK327	This Paper	JACHZS000000000	SAMN12024206	2824993554	Permanent Draft	DOE Joint Genome Institute (JGI)	Proteobacteria	Alphaproteobacteria	Rhizobiales	Rhizobiaceae	Rhizobium	spades v. 3.13.0	Illumina NovaSeq	6817035	6755	33	0	0.61
Rhizobium sp. BK332	This Paper	JACHZT000000000	SAMN12024023	2825000310	Permanent Draft	DOE Joint Genome Institute (JGI)	Proteobacteria	Alphaproteobacteria	Rhizobiales	Rhizobiaceae	Rhizobium	spades v. 3.13.0	Illumina NovaSeq	6611958	6417	46	0	0.6
Rhizobium sp. BK338	This Paper	JACHZW000000000	SAMN12024146	2825015614	Permanent Draft	DOE Joint Genome Institute (JGI)	Proteobacteria	Alphaproteobacteria	Rhizobiales	Rhizobiaceae	Rhizobium	spades v. 3.13.0	Illumina NovaSeq	6612241	6418	46	0	0.6
Rhizobium sp. BK347	This Paper	JACHZY000000000	SAMN12024184	2825026263	Permanent Draft	DOE Joint Genome Institute (JGI)	Proteobacteria	Alphaproteobacteria	Rhizobiales	Rhizobiaceae	Rhizobium	spades v. 3.13.0	Illumina NovaSeq	6612337	6418	46	0	0.6
Rhizobium sp. BK377	This Paper	JACIAC000000000	SAMN12024165	2825046040	Permanent Draft	DOE Joint Genome Institute (JGI)	Proteobacteria	Alphaproteobacteria	Rhizobiales	Rhizobiaceae	Rhizobium	spades v. 3.13.0	Illumina NovaSeq	5992197	5994	22	0	0.6
Rhizobium sp. BK379	This Paper	JACIAD000000000	SAMN12024215	2825052035	Permanent Draft	DOE Joint Genome Institute (JGI)	Proteobacteria	Alphaproteobacteria	Rhizobiales	Rhizobiaceae	Rhizobium	spades v. 3.13.0	Illumina NovaSeq	7299610	7310	21	0	0.6
Rhizobium sp. BK381	This Paper	JACIAE000000000	SAMN12024119	2825059346	Permanent Draft	DOE Joint Genome Institute (JGI)	Proteobacteria	Alphaproteobacteria	Rhizobiales	Rhizobiaceae	Rhizobium	spades v. 3.13.0	Illumina NovaSeq	6503694	6527	52	0	0.6
Rhizobium sp. BK386	This Paper	JACIAF000000000	SAMN12024120	2825065874	Permanent Draft	DOE Joint Genome Institute (JGI)	Proteobacteria	Alphaproteobacteria	Rhizobiales	Rhizobiaceae	Rhizobium	spades v. 3.13.0	Illumina NovaSeq	6799350	6645	32	0	0.6
Rhizobium sp. BK393	This Paper	JACIAG000000000	SAMN12024026	2825072520	Permanent Draft	DOE Joint Genome Institute (JGI)	Proteobacteria	Alphaproteobacteria	Rhizobiales	Rhizobiaceae	Rhizobium	spades v. 3.13.0	Illumina NovaSeq	6417954	6346	55	0	0.61
Rhizobium sp. BK399	This Paper	JACIAH000000000	SAMN12024148	2825085391	Permanent Draft	DOE Joint Genome Institute (JGI)	Proteobacteria	Alphaproteobacteria	Rhizobiales	Rhizobiaceae	Rhizobium	spades v. 3.13.0	Illumina NovaSeq	6428707	6416	56	0	0.6
Rhizobium sp. BK456	This Paper	JACIAO000000000	SAMN12024105	2825118518	Permanent Draft	DOE Joint Genome Institute (JGI)	Proteobacteria	Alphaproteobacteria	Rhizobiales	Rhizobiaceae	Rhizobium	spades v. 3.13.0	Illumina NovaSeq	7129884	7046	31	0	0.61
Rhizobium sp. BK491	This Paper	JACIAR000000000	SAMN12024048	2825140750	Permanent Draft	DOE Joint Genome Institute (JGI)	Proteobacteria	Alphaproteobacteria	Rhizobiales	Rhizobiaceae	Rhizobium	spades v. 3.13.0	Illumina NovaSeq	6363785	6255	41	0	0.59
Rhizobium sp. BK512	This Paper	JACIAS000000000	SAMN12024127	2825147006	Permanent Draft	DOE Joint Genome Institute (JGI)	Proteobacteria	Alphaproteobacteria	Rhizobiales	Rhizobiaceae	Rhizobium	spades v. 3.13.0	Illumina NovaSeq	7294041	7332	24	0	0.6
Rhizobium sp. BK527	This Paper	JACIAT000000000	SAMN12024138	2825154339	Permanent Draft	DOE Joint Genome Institute (JGI)	Proteobacteria	Alphaproteobacteria	Rhizobiales	Rhizobiaceae	Rhizobium	spades v. 3.13.0	Illumina NovaSeq	7418693	7442	14	0	0.6
Rhizobium sp. BK529	This Paper	JACIAU000000000	SAMN12024159	2825161782	Permanent Draft	DOE Joint Genome Institute (JGI)	Proteobacteria	Alphaproteobacteria	Rhizobiales	Rhizobiaceae	Rhizobium	spades v. 3.13.0	Illumina NovaSeq	6449742	6450	11	0	0.6
Rhizobium sp. BK591	This Paper	JACIAZ000000000	SAMN12024049	2825190895	Permanent Draft	DOE Joint Genome Institute (JGI)	Proteobacteria	Alphaproteobacteria	Rhizobiales	Rhizobiaceae	Rhizobium	spades v. 3.13.0	Illumina NovaSeq	7221838	7133	19	0	0.61
Rhizobium sp. BK602	This Paper	JACIBC000000000	SAMN12024147	2825209331	Permanent Draft	DOE Joint Genome Institute (JGI)	Proteobacteria	Alphaproteobacteria	Rhizobiales	Rhizobiaceae	Rhizobium	spades v. 3.13.0	Illumina NovaSeq	6330013	6058	17	0	0.62
Rhizobium sp. BK609	This Paper	JACIBE000000000	SAMN12024207	2825222260	Permanent Draft	DOE Joint Genome Institute (JGI)	Proteobacteria	Alphaproteobacteria	Rhizobiales	Rhizobiaceae	Rhizobium	spades v. 3.13.0	Illumina NovaSeq	6151696	6039	56	0	0.59
Rhizobium sp. BK612	This Paper	JACIBF000000000	SAMN12024028	2825228300	Permanent Draft	DOE Joint Genome Institute (JGI)	Proteobacteria	Alphaproteobacteria	Rhizobiales	Rhizobiaceae	Rhizobium	spades v. 3.13.0	Illumina NovaSeq	6154069	6037	56	0	0.59
Rhizobium sp. BK619	This Paper	JACIBH000000000	SAMN12024139	2825241364	Permanent Draft	DOE Joint Genome Institute (JGI)	Proteobacteria	Alphaproteobacteria	Rhizobiales	Rhizobiaceae	Rhizobium	spades v. 3.13.0	Illumina NovaSeq	6848190	6720	43	0	0.61
Rhizobium sp. BK650	This Paper	JACIBK000000000	SAMN12024100	2825259596	Permanent Draft	DOE Joint Genome Institute (JGI)	Proteobacteria	Alphaproteobacteria	Rhizobiales	Rhizobiaceae	Rhizobium	spades v. 3.13.0	Illumina NovaSeq	6397930	6396	37	0	0.6
Rhizobium sp. BK680	This Paper	JACIBO000000000	SAMN12024043	2825280708	Permanent Draft	DOE Joint Genome Institute (JGI)	Proteobacteria	Alphaproteobacteria	Rhizobiales	Rhizobiaceae	Rhizobium	spades v. 3.13.0	Illumina NovaSeq	6056259	5948	31	0	0.59
Rhizobium sp. BK689	This Paper	JACIBP000000000	SAMN12024169	2825286657	Permanent Draft	DOE Joint Genome Institute (JGI)	Proteobacteria	Alphaproteobacteria	Rhizobiales	Rhizobiaceae	Rhizobium	spades v. 3.13.0	Illumina NovaSeq	7519877	7503	20	0	0.6
Rhizobium sp. BK700	This Paper	JACIBQ000000000	SAMN12024193	2825294161	Permanent Draft	DOE Joint Genome Institute (JGI)	Proteobacteria	Alphaproteobacteria	Rhizobiales	Rhizobiaceae	Rhizobium	spades v. 3.13.0	Illumina NovaSeq	7263192	7276	20	0	0.6
Rhizobium sp. BK056	This Paper	JACIBW000000000	SAMN12024096	2827954464	Permanent Draft	DOE Joint Genome Institute (JGI)	Proteobacteria	Alphaproteobacteria	Rhizobiales	Rhizobiaceae	Rhizobium	spades v. 3.13.0	Illumina NovaSeq, PacBio RS II	6485628	6524	67	0	0.6
Rhizobium sp. BK008	This Paper	JACIFK000000000	SAMN12024172	2833656529	Permanent Draft	DOE Joint Genome Institute (JGI)	Proteobacteria	Alphaproteobacteria	Rhizobiales	Rhizobiaceae	Rhizobium	spades v. 3.13.0	Illumina NovaSeq	7134851	6933	25	0	0.61
Rhizobium sp. BK109	This Paper	JACIFL000000000	SAMN12024125	2833663463	Permanent Draft	DOE Joint Genome Institute (JGI)	Proteobacteria	Alphaproteobacteria	Rhizobiales	Rhizobiaceae	Rhizobium	spades v. 3.13.0	Illumina NovaSeq	7394162	7285	45	0	0.61
Rhizobium sp. BK226	This Paper	JACIFM000000000	SAMN12024036	2833679292	Permanent Draft	DOE Joint Genome Institute (JGI)	Proteobacteria	Alphaproteobacteria	Rhizobiales	Rhizobiaceae	Rhizobium	spades v. 3.13.0	Illumina NovaSeq	7368363	7150	39	0	0.61
Rhizobium sp. BK212	This Paper	JACIFS000000000	SAMN12024168	2835384324	Permanent Draft	DOE Joint Genome Institute (JGI)	Proteobacteria	Alphaproteobacteria	Rhizobiales	Rhizobiaceae	Rhizobium	spades v. 3.13.0	Illumina NovaSeq	6669254	6515	29	1	0.61
Rhizobium sp. BK538	This Paper	JACIFT000000000	SAMN12024218	2835416012	Permanent Draft	DOE Joint Genome Institute (JGI)	Proteobacteria	Alphaproteobacteria	Rhizobiales	Rhizobiaceae	Rhizobium	spades v. 3.13.0	Illumina NovaSeq	6092985	6167	70	0	0.6
Rhizobium sp. BK696	This Paper	SGXP00000000	SAMN10871976	2799112241	Permanent Draft	DOE Joint Genome Institute (JGI)	Proteobacteria	Alphaproteobacteria	Rhizobiales	Rhizobiaceae	Rhizobium	spades v. 3.12.0	Illumina NovaSeq, PacBio RS II	6554653	6487	18	0	0.61
Rhizobium sp. BK251	This Paper	SLUQ00000000	SAMN10872255	2795386131	Permanent Draft	DOE Joint Genome Institute (JGI)	Proteobacteria	Alphaproteobacteria	Rhizobiales	Rhizobiaceae	Rhizobium	spades v. 3.12.0	Illumina NovaSeq, PacBio RS II	6700339	6429	32	0	0.62
Rhizobium sp. BK068	This Paper	SLVK00000000	SAMN10872257	2795386132	Permanent Draft	DOE Joint Genome Institute (JGI)	Proteobacteria	Alphaproteobacteria	Rhizobiales	Rhizobiaceae	Rhizobium	spades v. 3.12.0	Illumina NovaSeq, PacBio RS II	6408296	6334	91	0	0.6
Rhizobium sp. BK376	This Paper	SLZG00000000	SAMN10871998	2795386123	Permanent Draft	DOE Joint Genome Institute (JGI)	Proteobacteria	Alphaproteobacteria	Rhizobiales	Rhizobiaceae	Rhizobium	spades v. 3.12.0	Illumina NovaSeq, PacBio RS II	7680218	7558	96	0	0.59
Rhizobium sp. BK315	This Paper	SLZI00000000	SAMN10872271	2795386126	Permanent Draft	DOE Joint Genome Institute (JGI)	Proteobacteria	Alphaproteobacteria	Rhizobiales	Rhizobiaceae	Rhizobium	spades v. 3.12.0	Illumina NovaSeq, PacBio RS II	6393780	6057	37	1	0.6
Rhizobium sp. BK418	This Paper	SLZK00000000	SAMN10872262	2795386128	Permanent Draft	DOE Joint Genome Institute (JGI)	Proteobacteria	Alphaproteobacteria	Rhizobiales	Rhizobiaceae	Rhizobium	spades v. 3.12.0	Illumina NovaSeq, PacBio RS II	6381079	6240	21	0	0.6
Rhizobium sp. BK398	This Paper	SLZM00000000	SAMN10872254	2795386130	Permanent Draft	DOE Joint Genome Institute (JGI)	Proteobacteria	Alphaproteobacteria	Rhizobiales	Rhizobiaceae	Rhizobium	spades v. 3.12.0	Illumina NovaSeq, PacBio RS II	7104834	6807	34	2	0.61
Rhizobium sp. BK333	This Paper	SNXH00000000	SAMN10871978	2799112289	Permanent Draft	DOE Joint Genome Institute (JGI)	Proteobacteria	Alphaproteobacteria	Rhizobiales	Rhizobiaceae	Rhizobium	spades v. 3.12.0	Illumina NovaSeq, PacBio RS II	8009468	7739	19	0	0.59
Rhizobium sp. BK316	This Paper	JACHZR000000000	SAMN12024224	2824987192	Permanent Draft	DOE Joint Genome Institute (JGI)	Proteobacteria	Alphaproteobacteria	Rhizobiales	Rhizobiaceae	Rhizobium	spades v. 3.13.0	Illumina NovaSeq	6364227	6361	17	0	0.6
Rhizobium sp. BK661	This Paper		SAMN12024116	2825078867	Permanent Draft	DOE Joint Genome Institute (JGI)	Proteobacteria	Alphaproteobacteria	Rhizobiales	Rhizobiaceae	Rhizobium	spades v. 3.13.0	Illumina NovaSeq	6499629	6523	62	0	0.6
Rhizobium sp. BK176	This Paper		SAMN12024044	2833670749	Permanent Draft	DOE Joint Genome Institute (JGI)	Proteobacteria	Alphaproteobacteria	Rhizobiales	Rhizobiaceae	Rhizobium	spades v. 3.13.0	Illumina NovaSeq	8342408	8542	77	0	0.6
Starkeya sp. ORNL1	[11]	CP048834	SAMN14085482		Complete Genome	Genomic Resource Center at the University of Maryland School of Medicine	Proteobacteria	Alphaproteobacteria	Rhizobiales	Xanthobacteraceae	Starkeya	HGAP v. 4	PacBio Sequel	6286188	5884	1	0	0.66
Novosphingobium sp. AP12	[1]	AKKE00000000	SAMN00789124	2510917021	Permanent Draft	Oak Ridge National Laboratory	Proteobacteria	Alphaproteobacteria	Sphingomonadales	Sphingomonadaceae	Novosphingobium	Velvet	Illumina HiSeq 2000	5705459	5607	571	1	0.66
Novosphingobium sp. CF614	[4]	FOOR00000000	SAMN05518801	2687453689	Permanent Draft	DOE Joint Genome Institute (JGI)	Proteobacteria	Alphaproteobacteria	Sphingomonadales	Sphingomonadaceae	Novosphingobium	spades v. 3.6.2	Illumina HiSeq 2500-1TB	4212260	3903	66	0	0.65
Novosphingobium sp. GV064	[4]	PZZU00000000	SAMN08778913	2738543033	Permanent Draft	DOE Joint Genome Institute (JGI)	Proteobacteria	Alphaproteobacteria	Sphingomonadales	Sphingomonadaceae	Novosphingobium	spades v. 3.9.0	Illumina HiSeq 2500-1TB	4833336	4523	63	0	0.66
Novosphingobium sp. GV055	[4]	QAOS00000000	SAMN08776809	2738543022	Permanent Draft	DOE Joint Genome Institute (JGI)	Proteobacteria	Alphaproteobacteria	Sphingomonadales	Sphingomonadaceae	Novosphingobium	spades v. 3.9.0	Illumina HiSeq 2500-1TB	4835059	4522	62	0	0.66
Novosphingobium sp. GV061	[4]	QBUA00000000	SAMN08778912	2738541304	Permanent Draft	DOE Joint Genome Institute (JGI)	Proteobacteria	Alphaproteobacteria	Sphingomonadales	Sphingomonadaceae	Novosphingobium	spades v. 3.9.0	Illumina HiSeq 2500-1TB	4833665	4524	63	0	0.66
Novosphingobium sp. GV079	[4]	QBUE00000000	SAMN08777234	2738541301	Permanent Draft	DOE Joint Genome Institute (JGI)	Proteobacteria	Alphaproteobacteria	Sphingomonadales	Sphingomonadaceae	Novosphingobium	spades v. 3.9.0	Illumina HiSeq 2500-1TB	4834102	4520	61	0	0.66
Novosphingobium sp. GV027	[4]	QBUI00000000	SAMN08778911	2738541275	Permanent Draft	DOE Joint Genome Institute (JGI)	Proteobacteria	Alphaproteobacteria	Sphingomonadales	Sphingomonadaceae	Novosphingobium	spades v. 3.9.0	Illumina HiSeq 2500-1TB	4830863	4516	64	0	0.66
Novosphingobium sp. GV013	[4]	SNZX00000000	SAMN08779353	2739367865	Permanent Draft	DOE Joint Genome Institute (JGI)	Proteobacteria	Alphaproteobacteria	Sphingomonadales	Sphingomonadaceae	Novosphingobium	spades v. 3.9.0	Illumina HiSeq 2500-1TB	4114482	3864	13	0	0.65
Novosphingobium sp. GV002	[4]	SOAI00000000	SAMN08779352	2739367664	Permanent Draft	DOE Joint Genome Institute (JGI)	Proteobacteria	Alphaproteobacteria	Sphingomonadales	Sphingomonadaceae	Novosphingobium	spades v. 3.9.0	Illumina HiSeq 2500-1TB	4114334	3865	13	0	0.65
Novosphingobium sp. BK256	This Paper	JACHZI000000000	SAMN12024033	2824936341	Permanent Draft	DOE Joint Genome Institute (JGI)	Proteobacteria	Alphaproteobacteria	Sphingomonadales	Sphingomonadaceae	Novosphingobium	spades v. 3.13.0	Illumina NovaSeq	4895745	4453	30	0	0.66
Novosphingobium sp. BK258	This Paper	JACHZJ000000000	SAMN12024143	2824940795	Permanent Draft	DOE Joint Genome Institute (JGI)	Proteobacteria	Alphaproteobacteria	Sphingomonadales	Sphingomonadaceae	Novosphingobium	spades v. 3.13.0	Illumina NovaSeq	4895465	4458	31	0	0.66
Novosphingobium sp. BK267	This Paper	JACHZK000000000	SAMN12024219	2824945254	Permanent Draft	DOE Joint Genome Institute (JGI)	Proteobacteria	Alphaproteobacteria	Sphingomonadales	Sphingomonadaceae	Novosphingobium	spades v. 3.13.0	Illumina NovaSeq	4894406	4451	32	0	0.66
Novosphingobium sp. BK280	This Paper	JACHZM000000000	SAMN12024114	2824955886	Permanent Draft	DOE Joint Genome Institute (JGI)	Proteobacteria	Alphaproteobacteria	Sphingomonadales	Sphingomonadaceae	Novosphingobium	spades v. 3.13.0	Illumina NovaSeq	4894517	4452	31	0	0.66
Novosphingobium sp. BK369	This Paper	JACHZU000000000	SAMN12024217	2825006728	Permanent Draft	DOE Joint Genome Institute (JGI)	Proteobacteria	Alphaproteobacteria	Sphingomonadales	Sphingomonadaceae	Novosphingobium	spades v. 3.13.0	Illumina NovaSeq	4894968	4435	32	0	0.66
Novosphingobium sp. BK336	This Paper	JACHZV000000000	SAMN12024144	2825011164	Permanent Draft	DOE Joint Genome Institute (JGI)	Proteobacteria	Alphaproteobacteria	Sphingomonadales	Sphingomonadaceae	Novosphingobium	spades v. 3.13.0	Illumina NovaSeq	4894188	4449	31	0	0.66
Novosphingobium sp. BK349	This Paper	JACHZZ000000000	SAMN12024214	2825032682	Permanent Draft	DOE Joint Genome Institute (JGI)	Proteobacteria	Alphaproteobacteria	Sphingomonadales	Sphingomonadaceae	Novosphingobium	spades v. 3.13.0	Illumina NovaSeq	4894253	4448	30	0	0.66
Novosphingobium sp. BK352	This Paper	JACIAA000000000	SAMN12024197	2825037131	Permanent Draft	DOE Joint Genome Institute (JGI)	Proteobacteria	Alphaproteobacteria	Sphingomonadales	Sphingomonadaceae	Novosphingobium	spades v. 3.13.0	Illumina NovaSeq	4894844	4456	33	0	0.66
Novosphingobium sp. BK361	This Paper	JACIAB000000000	SAMN12024018	2825041588	Permanent Draft	DOE Joint Genome Institute (JGI)	Proteobacteria	Alphaproteobacteria	Sphingomonadales	Sphingomonadaceae	Novosphingobium	spades v. 3.13.0	Illumina NovaSeq	4894330	4451	31	0	0.66
Novosphingobium sp. BK401	This Paper	JACIAI000000000	SAMN12024019	2825091808	Permanent Draft	DOE Joint Genome Institute (JGI)	Proteobacteria	Alphaproteobacteria	Sphingomonadales	Sphingomonadaceae	Novosphingobium	spades v. 3.13.0	Illumina NovaSeq	4894119	4450	30	0	0.66
Novosphingobium sp. BK409	This Paper	JACIAJ000000000	SAMN12024221	2825096259	Permanent Draft	DOE Joint Genome Institute (JGI)	Proteobacteria	Alphaproteobacteria	Sphingomonadales	Sphingomonadaceae	Novosphingobium	spades v. 3.13.0	Illumina NovaSeq	4895036	4448	31	0	0.66
Novosphingobium sp. BK430	This Paper	JACIAK000000000	SAMN12024020	2825100708	Permanent Draft	DOE Joint Genome Institute (JGI)	Proteobacteria	Alphaproteobacteria	Sphingomonadales	Sphingomonadaceae	Novosphingobium	spades v. 3.13.0	Illumina NovaSeq	4895824	4456	30	0	0.66
Novosphingobium sp. BK431	This Paper	JACIAL000000000	SAMN12024129	2825105165	Permanent Draft	DOE Joint Genome Institute (JGI)	Proteobacteria	Alphaproteobacteria	Sphingomonadales	Sphingomonadaceae	Novosphingobium	spades v. 3.13.0	Illumina NovaSeq	4893883	4448	31	0	0.66
Novosphingobium sp. BK448	This Paper	JACIAM000000000	SAMN12024176	2825109614	Permanent Draft	DOE Joint Genome Institute (JGI)	Proteobacteria	Alphaproteobacteria	Sphingomonadales	Sphingomonadaceae	Novosphingobium	spades v. 3.13.0	Illumina NovaSeq	4894029	4450	31	0	0.66
Novosphingobium sp. BK455	This Paper	JACIAN000000000	SAMN12024200	2825114065	Permanent Draft	DOE Joint Genome Institute (JGI)	Proteobacteria	Alphaproteobacteria	Sphingomonadales	Sphingomonadaceae	Novosphingobium	spades v. 3.13.0	Illumina NovaSeq	4894039	4452	30	0	0.66
Novosphingobium sp. BK486	This Paper	JACIAQ000000000	SAMN12024155	2825136299	Permanent Draft	DOE Joint Genome Institute (JGI)	Proteobacteria	Alphaproteobacteria	Sphingomonadales	Sphingomonadaceae	Novosphingobium	spades v. 3.13.0	Illumina NovaSeq	4893959	4450	30	0	0.66
Novosphingobium sp. BK540	This Paper	JACIAV000000000	SAMN12024137	2825168233	Permanent Draft	DOE Joint Genome Institute (JGI)	Proteobacteria	Alphaproteobacteria	Sphingomonadales	Sphingomonadaceae	Novosphingobium	spades v. 3.13.0	Illumina NovaSeq	4895107	4452	32	0	0.66
Novosphingobium sp. BK592	This Paper	JACIBA000000000	SAMN12024145	2825198029	Permanent Draft	DOE Joint Genome Institute (JGI)	Proteobacteria	Alphaproteobacteria	Sphingomonadales	Sphingomonadaceae	Novosphingobium	spades v. 3.13.0	Illumina NovaSeq	4893704	4432	30	0	0.66
Novosphingobium sp. BK626	This Paper	JACIBI000000000	SAMN12024181	2825248085	Permanent Draft	DOE Joint Genome Institute (JGI)	Proteobacteria	Alphaproteobacteria	Sphingomonadales	Sphingomonadaceae	Novosphingobium	spades v. 3.13.0	Illumina NovaSeq	4894448	4453	31	0	0.66
Novosphingobium sp. BK657	This Paper	JACIBL000000000	SAMN12024182	2825265993	Permanent Draft	DOE Joint Genome Institute (JGI)	Proteobacteria	Alphaproteobacteria	Sphingomonadales	Sphingomonadaceae	Novosphingobium	spades v. 3.13.0	Illumina NovaSeq	4894106	4447	30	0	0.66
Novosphingobium sp. BK679	This Paper	JACIBN000000000	SAMN12024177	2825276256	Permanent Draft	DOE Joint Genome Institute (JGI)	Proteobacteria	Alphaproteobacteria	Sphingomonadales	Sphingomonadaceae	Novosphingobium	spades v. 3.13.0	Illumina NovaSeq	4894206	4451	30	0	0.66
Novosphingobium sp. BK727	This Paper	JACIBR000000000	SAMN12024171	2825301438	Permanent Draft	DOE Joint Genome Institute (JGI)	Proteobacteria	Alphaproteobacteria	Sphingomonadales	Sphingomonadaceae	Novosphingobium	spades v. 3.13.0	Illumina NovaSeq	4894187	4449	31	0	0.66
Novosphingobium sp. GV010	This Paper	QKMD00000000	SAMN08775656	2757320443	Permanent Draft	DOE Joint Genome Institute (JGI)	Proteobacteria	Alphaproteobacteria	Sphingomonadales	Sphingomonadaceae	Novosphingobium	spades v. 3.10.1	Illumina HiSeq 2500-1TB	5773989	5135	70	0	0.65
Novosphingobium sp. GV022	This Paper	SNZT00000000	SAMN08775158	2757320419	Permanent Draft	DOE Joint Genome Institute (JGI)	Proteobacteria	Alphaproteobacteria	Sphingomonadales	Sphingomonadaceae	Novosphingobium	spades v. 3.10.1	Illumina HiSeq 2500-1TB	4833654	4522	63	0	0.66
Novosphingobium sp. GV070	This Paper	SNZU00000000	SAMN08775406	2757320420	Permanent Draft	DOE Joint Genome Institute (JGI)	Proteobacteria	Alphaproteobacteria	Sphingomonadales	Sphingomonadaceae	Novosphingobium	spades v. 3.10.1	Illumina HiSeq 2500-1TB	4835300	4525	64	0	0.66
Novosphingobium sp. GV076	This Paper	SOAC00000000	SAMN08775660	2757320421	Permanent Draft	DOE Joint Genome Institute (JGI)	Proteobacteria	Alphaproteobacteria	Sphingomonadales	Sphingomonadaceae	Novosphingobium	spades v. 3.10.1	Illumina HiSeq 2500-1TB	4833893	4525	62	0	0.66
Novosphingobium sp. GV011	This Paper	SOAD00000000	SAMN08775657	2757320424	Permanent Draft	DOE Joint Genome Institute (JGI)	Proteobacteria	Alphaproteobacteria	Sphingomonadales	Sphingomonadaceae	Novosphingobium	spades v. 3.10.1	Illumina HiSeq 2500-1TB	4831673	4521	64	0	0.66
Novosphingobium sp. GV026	This Paper	SOAE00000000	SAMN08775658	2757320425	Permanent Draft	DOE Joint Genome Institute (JGI)	Proteobacteria	Alphaproteobacteria	Sphingomonadales	Sphingomonadaceae	Novosphingobium	spades v. 3.10.1	Illumina HiSeq 2500-1TB	4833436	4524	63	0	0.66
Novosphingobium sp. GV078	This Paper	SOAF00000000	SAMN08775661	2757320426	Permanent Draft	DOE Joint Genome Institute (JGI)	Proteobacteria	Alphaproteobacteria	Sphingomonadales	Sphingomonadaceae	Novosphingobium	spades v. 3.10.1	Illumina HiSeq 2500-1TB	4831040	4520	62	0	0.66
Novosphingobium sp. GV057	This Paper	SOAK00000000	SAMN08775659	2757320435	Permanent Draft	DOE Joint Genome Institute (JGI)	Proteobacteria	Alphaproteobacteria	Sphingomonadales	Sphingomonadaceae	Novosphingobium	spades v. 3.10.1	Illumina HiSeq 2500-1TB	4831607	4518	65	0	0.66
Sphingobium sp. AP49	[1]	AJVL00000000	SAMN00839615	2512564014	Permanent Draft	Oak Ridge National Laboratory	Proteobacteria	Alphaproteobacteria	Sphingomonadales	Sphingomonadaceae	Sphingobium	Velvet	Illumina HiSeq 2000	4639632	4658	737	2	0.63
Sphingobium sp. AP50	[4]	FNYZ00000000	SAMN05518849	2687453790	Permanent Draft	DOE Joint Genome Institute (JGI)	Proteobacteria	Alphaproteobacteria	Sphingomonadales	Sphingomonadaceae	Sphingobium	spades v. 3.6.2	Illumina HiSeq 2500-1TB	6167476	5841	75	1	0.62
Sphingobium sp. YR768	[4]	FOGE00000000	SAMN05518866	2687453792	Permanent Draft	DOE Joint Genome Institute (JGI)	Proteobacteria	Alphaproteobacteria	Sphingomonadales	Sphingomonadaceae	Sphingobium	spades v. 3.6.2	Illumina HiSeq 2500-1TB	5730440	5427	88	2	0.63
Sphingobium sp. YR657	[4]	FRCG00000000	SAMN05518668	2687453679	Permanent Draft	DOE Joint Genome Institute (JGI)	Proteobacteria	Alphaproteobacteria	Sphingomonadales	Sphingomonadaceae	Sphingobium	spades v. 3.6.2	Illumina HiSeq 2500-1TB	5146542	4760	40	0	0.64
Sphingomonas wittichii YR128	[2]	JQMC00000000	SAMN02787159	2582581305	Permanent Draft	DOE Joint Genome Institute (JGI)	Proteobacteria	Alphaproteobacteria	Sphingomonadales	Sphingomonadaceae	Sphingomonas	vpAllpaths v. r46652	Illumina HiSeq 2000, Illumina HiSeq 2500	4895574	4718	78	0	0.63
Sphingomonas sp. YR710	[4]	FMZJ00000000	SAMN05444678	2687453684	Permanent Draft	DOE Joint Genome Institute (JGI)	Proteobacteria	Alphaproteobacteria	Sphingomonadales	Sphingomonadaceae	Sphingomonas	spades v. 3.6.2	Illumina HiSeq 2500-1TB	4361255	4103	47	0	0.63
Sphingomonas sp. OV641	[4]	FNZB00000000	SAMN05428950	2684623004	Permanent Draft	DOE Joint Genome Institute (JGI)	Proteobacteria	Alphaproteobacteria	Sphingomonadales	Sphingomonadaceae	Sphingomonas	spades v. 3.6.2	Illumina HiSeq 2500-1TB	4440765	4310	35	0	0.66
Sphingomonas sp. OK281	[4]	FOVZ00000000	SAMN05428984	2690315632	Permanent Draft	DOE Joint Genome Institute (JGI)	Proteobacteria	Alphaproteobacteria	Sphingomonadales	Sphingomonadaceae	Sphingomonas	spades v. 3.6.2	Illumina HiSeq 2500-1TB	5050724	4628	20	0	0.65
Sphingomonas sp. BK069	This Paper	JACHZH000000000	SAMN12024173	2824931730	Permanent Draft	DOE Joint Genome Institute (JGI)	Proteobacteria	Alphaproteobacteria	Sphingomonadales	Sphingomonadaceae	Sphingomonas	spades v. 3.13.0	Illumina NovaSeq	4824663	4610	29	0	0.7
Sphingomonas sp. BK345	This Paper	JACHZX000000000	SAMN12024029	2825022033	Permanent Draft	DOE Joint Genome Institute (JGI)	Proteobacteria	Alphaproteobacteria	Sphingomonadales	Sphingomonadaceae	Sphingomonas	spades v. 3.13.0	Illumina NovaSeq	4518915	4229	20	0	0.7
Sphingomonas sp. BK481	This Paper	JACIAP000000000	SAMN12024121	2825131734	Permanent Draft	DOE Joint Genome Institute (JGI)	Proteobacteria	Alphaproteobacteria	Sphingomonadales	Sphingomonadaceae	Sphingomonas	spades v. 3.13.0	Illumina NovaSeq	4774350	4564	38	0	0.66
Sphingomonas sp. BK580	This Paper	JACIAY000000000	SAMN12024128	2825186326	Permanent Draft	DOE Joint Genome Institute (JGI)	Proteobacteria	Alphaproteobacteria	Sphingomonadales	Sphingomonadaceae	Sphingomonas	spades v. 3.13.0	Illumina NovaSeq	4901897	4568	33	0	0.7
Sphingomonas sp. CF311	This Paper	QEOD00000000	SAMN08775662	2758568039	Permanent Draft	DOE Joint Genome Institute (JGI)	Proteobacteria	Alphaproteobacteria	Sphingomonadales	Sphingomonadaceae	Sphingomonas	spades v. 3.10.1	Illumina HiSeq 2500-1TB	4528757	4280	6	0	0.67
Sphingomonas sp. BK036	This Paper	SGXR00000000	SAMN10872252	2799112244	Permanent Draft	DOE Joint Genome Institute (JGI)	Proteobacteria	Alphaproteobacteria	Sphingomonadales	Sphingomonadaceae	Sphingomonas	spades v. 3.12.0	Illumina NovaSeq, PacBio RS II	4219109	3845	11	0	0.66
Sphingomonas sp. BK235	This Paper	SLXN00000000	SAMN10872267	2795386133	Permanent Draft	DOE Joint Genome Institute (JGI)	Proteobacteria	Alphaproteobacteria	Sphingomonadales	Sphingomonadaceae	Sphingomonas	spades v. 3.12.0	Illumina NovaSeq, PacBio RS II	4906968	4481	24	1	0.7
Sphingopyxis sp. YR583	[4]	FNWK00000000	SAMN05428974	2687453811	Permanent Draft	DOE Joint Genome Institute (JGI)	Proteobacteria	Alphaproteobacteria	Sphingomonadales	Sphingomonadaceae	Sphingopyxis	spades v. 3.6.2	Illumina HiSeq 2500-1TB	4312099	4086	5	1	0.64
Pusillimonas sp. YR330	[4]	SMGM00000000	SAMN08779373	2739367655	Permanent Draft	DOE Joint Genome Institute (JGI)	Proteobacteria	Betaproteobacteria	Burkholderiales	Alcaligenaceae	Pusillimonas	spades v. 3.9.0	Illumina HiSeq 2500-1TB	4051151	3811	8	0	0.56
Burkholderia sp. YR281	[2]	FNDI00000000	SAMN04487926	2615840636	Permanent Draft	DOE Joint Genome Institute (JGI)	Proteobacteria	Betaproteobacteria	Burkholderiales	Burkholderiaceae	Burkholderia	ALLPATHS v. r46652	Illumina HiSeq 2500-1TB	10306168	9287	86	2	0.62
Burkholderia sp. YR520	[2]	QLTP00000000	SAMN04487927	2615840633	Permanent Draft	DOE Joint Genome Institute (JGI)	Proteobacteria	Betaproteobacteria	Burkholderiales	Burkholderiaceae	Burkholderia	ALLPATHS v. r46652	Illumina HiSeq 2500-1TB	7146134	6591	79	1	0.63
Burkholderia sp. BT03	[4,6]	AKKD00000000	SAMN06266956	2711768613	Permanent Draft	DOE Joint Genome Institute (JGI)	Proteobacteria	Betaproteobacteria	Burkholderiales	Burkholderiaceae	Burkholderia	HGAP v. 2.3.0_p5,protocol version=2.3.0 method=RS_HGAP_Assembly.3,smrtpipe.py v1.87.139483,	PacBio RS, PacBio RS II	11048459	10368	4	5	0.62
Burkholderia sp. YR277	[4]	FUZX00000000	SAMN05446934	2711768617	Permanent Draft	DOE Joint Genome Institute (JGI)	Proteobacteria	Betaproteobacteria	Burkholderiales	Burkholderiaceae	Burkholderia	HGAP v. 2.3.0_p5,protocol version=2.3.0 method=RS_HGAP_Assembly.3,smrtpipe.py v1.87.139483,	Illumina HiSeq 2500-1TB, PacBio RS, PacBio RS II	10793882	10120	4	2	0.62
Burkholderia sp. CF099	[4]	FUZY00000000	SAMN05445504	2711768633	Permanent Draft	DOE Joint Genome Institute (JGI)	Proteobacteria	Betaproteobacteria	Burkholderiales	Burkholderiaceae	Burkholderia	HGAP v. 2.3.0_p5,protocol version=2.3.0 method=RS_HGAP_Assembly.3,smrtpipe.py v1.87.139483,	Illumina HiSeq 2500-1TB, PacBio RS, PacBio RS II	10359601	9586	3	3	0.62
Burkholderia sp. CF145	[4]	NPKA00000000	SAMN05442915	2713897432	Permanent Draft	DOE Joint Genome Institute (JGI)	Proteobacteria	Betaproteobacteria	Burkholderiales	Burkholderiaceae	Burkholderia	HGAP v. 2.3.0_p5,protocol version=2.3.0 method=RS_HGAP_Assembly.3,smrtpipe.py v1.87.139483,	Illumina HiSeq 2500-1TB, PacBio RS, PacBio RS II	10860052	10112	4	4	0.62
Burkholderia sp. OK233	[4]	OCSR00000000	SAMN05446635	2711768632	Permanent Draft	DOE Joint Genome Institute (JGI)	Proteobacteria	Betaproteobacteria	Burkholderiales	Burkholderiaceae	Burkholderia	HGAP v. 2.3.0_p5,protocol version=2.3.0 method=RS_HGAP_Assembly.3,smrtpipe.py v1.87.139483,	Illumina HiSeq 2500-1TB, PacBio RS, PacBio RS II	10756907	10136	3	0	0.61
Burkholderia sp. OK806	[4]	OCSU00000000	SAMN05446927	2711768653	Permanent Draft	DOE Joint Genome Institute (JGI)	Proteobacteria	Betaproteobacteria	Burkholderiales	Burkholderiaceae	Burkholderia	HGAP v. 2.3.0_p5,protocol version=2.3.0 method=RS_HGAP_Assembly.3,smrtpipe.py v1.87.139483,	Illumina HiSeq 2500-1TB, PacBio RS, PacBio RS II	9083662	8539	4	1	0.63
Burkholderia sp. YR290	[4]	OCSV00000000	SAMN05446935	2711768647	Permanent Draft	DOE Joint Genome Institute (JGI)	Proteobacteria	Betaproteobacteria	Burkholderiales	Burkholderiaceae	Burkholderia	HGAP v. 2.3.0_p5,protocol version=2.3.0 method=RS_HGAP_Assembly.3,smrtpipe.py v1.87.139483,	Illumina HiSeq 2500-1TB, PacBio RS, PacBio RS II	11302107	10522	8	2	0.62
Cupriavidus sp. YR651	[2]	FMYZ00000000	SAMN05216345	2615840592	Permanent Draft	DOE Joint Genome Institute (JGI)	Proteobacteria	Betaproteobacteria	Burkholderiales	Burkholderiaceae	Cupriavidus	ALLPATHS v. r46652	Illumina HiSeq 2500-1TB	6960118	6378	46	1	0.65
Cupriavidus sp. OV038	[2]	FOKX00000000	SAMN05216321	2609459743	Permanent Draft	DOE Joint Genome Institute (JGI)	Proteobacteria	Betaproteobacteria	Burkholderiales	Burkholderiaceae	Cupriavidus	ALLPATHS v. r46652	Illumina HiSeq 2500-1TB	5961672	5402	28	1	0.67
Cupriavidus sp. OV096	[2]	FOWM00000000	SAMN05216322	2615840602	Permanent Draft	DOE Joint Genome Institute (JGI)	Proteobacteria	Betaproteobacteria	Burkholderiales	Burkholderiaceae	Cupriavidus	ALLPATHS v. r46652	Illumina HiSeq 2500-1TB	5960440	5402	27	0	0.67
Paraburkholderia sp. GV072	[4]	QAOP01000047	SAMN08776808	2738543002	Permanent Draft	DOE Joint Genome Institute (JGI)	Proteobacteria	Betaproteobacteria	Burkholderiales	Burkholderiaceae	Paraburkholderia	spades v. 3.9.0	Illumina HiSeq 2500-1TB	7284546	6584	47	1	0.63
Paraburkholderia sp. GV068	[4]	QBUB00000000	SAMN08778915	2738541298	Permanent Draft	DOE Joint Genome Institute (JGI)	Proteobacteria	Betaproteobacteria	Burkholderiales	Burkholderiaceae	Paraburkholderia	spades v. 3.9.0	Illumina HiSeq 2500-1TB	7286732	6584	43	1	0.63
Paraburkholderia sp. GV052	[4]	QKMC00000000	SAMN08777207	2738541306	Permanent Draft	DOE Joint Genome Institute (JGI)	Proteobacteria	Betaproteobacteria	Burkholderiales	Burkholderiaceae	Paraburkholderia	spades v. 3.9.0	Illumina HiSeq 2500-1TB	7284992	6587	43	1	0.63
Paraburkholderia sp. GV060	[4]	SLVA00000000	SAMN08779354	2738543008	Permanent Draft	DOE Joint Genome Institute (JGI)	Proteobacteria	Betaproteobacteria	Burkholderiales	Burkholderiaceae	Paraburkholderia	spades v. 3.9.0	Illumina HiSeq 2500-1TB	7282815	6580	44	1	0.63
Paraburkholderia sp. GV073	[4]	SLYO00000000	SAMN08779368	2738541296	Permanent Draft	DOE Joint Genome Institute (JGI)	Proteobacteria	Betaproteobacteria	Burkholderiales	Burkholderiaceae	Paraburkholderia	spades v. 3.9.0	Illumina HiSeq 2500-1TB	7285013	6581	41	2	0.63
Paraburkholderia sp. OV555	This Paper	QEOE00000000	SAMN08776234	2757320521	Permanent Draft	DOE Joint Genome Institute (JGI)	Proteobacteria	Betaproteobacteria	Burkholderiales	Burkholderiaceae	Paraburkholderia	spades v. 3.10.1	Illumina HiSeq 2500-1TB	6321374	5820	62	1	0.64
Paraburkholderia sp. OV446	This Paper	QICR00000000	SAMN08776233	2757320428	Permanent Draft	DOE Joint Genome Institute (JGI)	Proteobacteria	Betaproteobacteria	Burkholderiales	Burkholderiaceae	Paraburkholderia	spades v. 3.10.1	Illumina HiSeq 2500-1TB	7257342	6639	54	0	0.62
Paraburkholderia sp. PDC91	This Paper	QKTZ00000000	SAMN08776235	2757320513	Permanent Draft	DOE Joint Genome Institute (JGI)	Proteobacteria	Betaproteobacteria	Burkholderiales	Burkholderiaceae	Paraburkholderia	spades v. 3.10.1	Illumina HiSeq 2500-1TB	7675111	6962	68	2	0.65
Ralstonia sp. GV074	This Paper	QEOI00000000	SAMN08775685	2757320434	Permanent Draft	DOE Joint Genome Institute (JGI)	Proteobacteria	Betaproteobacteria	Burkholderiales	Burkholderiaceae	Ralstonia	spades v. 3.10.1	Illumina HiSeq 2500-1TB	4811282	4548	37	0	0.64
Acidovorax sp. CF316	[1]	AKJX00000000	SAMN00839625	2511231001	Permanent Draft	Oak Ridge National Laboratory	Proteobacteria	Betaproteobacteria	Burkholderiales	Comamonadaceae	Acidovorax	CLC Genomics Workbench v. 4.9	Illumina HiSeq 2000	7238994	7281	924	0	0.67
Acidovorax sp. CF301	[4]	QAXU00000000	SAMN08777570	2738543012	Permanent Draft	DOE Joint Genome Institute (JGI)	Proteobacteria	Betaproteobacteria	Burkholderiales	Comamonadaceae	Acidovorax	spades v. 3.9.0	Illumina HiSeq 2500-1TB	7115078	6662	54	1	0.68
Acidovorax sp. OV235	This Paper	QKMS00000000	SAMN08776034	2757320445	Permanent Draft	DOE Joint Genome Institute (JGI)	Proteobacteria	Betaproteobacteria	Burkholderiales	Comamonadaceae	Acidovorax	spades v. 3.10.1	Illumina HiSeq 2500-1TB	6984668	6528	64	0	0.67
Pelomonas sp. BT06	[4]	QXDH00000000	SAMN08777205	2738541337	Permanent Draft	DOE Joint Genome Institute (JGI)	Proteobacteria	Betaproteobacteria	Burkholderiales	Comamonadaceae	Pelomonas	spades v. 3.9.0	Illumina HiSeq 2500-1TB	6183410	5734	8	0	0.68
Polaromonas sp. CF318	[1]	AKIV00000000	SAMN00839626	2511231002	Permanent Draft	Oak Ridge National Laboratory	Proteobacteria	Betaproteobacteria	Burkholderiales	Comamonadaceae	Polaromonas	Velvet	Illumina HiSeq 2000	5042903	4889	296	0	0.65
Polaromonas sp. OV174	[2]	FOKZ00000000	SAMN05216344	2609459740	Permanent Draft	DOE Joint Genome Institute (JGI)	Proteobacteria	Betaproteobacteria	Burkholderiales	Comamonadaceae	Polaromonas	ALLPATHS v. r46652	Illumina HiSeq 2500-1TB	4531508	4388	61	1	0.61
Polaromonas sp. YR568	[2]	FPBM00000000	SAMN05216350	2615840640	Permanent Draft	DOE Joint Genome Institute (JGI)	Proteobacteria	Betaproteobacteria	Burkholderiales	Comamonadaceae	Polaromonas	ALLPATHS v. r46652	Illumina HiSeq 2500-1TB	4827503	4513	22	0	0.63
Albidiferax sp. OV413	[2]	FNJA00000000	SAMN05216303	2615840603	Permanent Draft	DOE Joint Genome Institute (JGI)	Proteobacteria	Betaproteobacteria	Burkholderiales	Comamonadaceae	Rhodoferax	ALLPATHS v. r46652	Illumina HiSeq 2500-1TB	5736266	5252	23	0	0.63
Rhodoferax sp. YR267	This Paper	QEOJ00000000	SAMN08775155	2757320531	Permanent Draft	DOE Joint Genome Institute (JGI)	Proteobacteria	Betaproteobacteria	Burkholderiales	Comamonadaceae	Rhodoferax	spades v. 3.10.1	Illumina HiSeq 2500-1TB	5631621	5231	22	0	0.63
Variovorax sp. CF313	[1]	AKIW00000000	SAMN00839623	2513020051	Permanent Draft	Oak Ridge National Laboratory	Proteobacteria	Betaproteobacteria	Burkholderiales	Comamonadaceae	Variovorax	Velvet	Illumina HiSeq 2000	6053213	5732	276	1	0.67
Variovorax sp. OK605	[2]	FOWL00000000	SAMN05216567	2609459724	Permanent Draft	DOE Joint Genome Institute (JGI)	Proteobacteria	Betaproteobacteria	Burkholderiales	Comamonadaceae	Variovorax	ALLPATHS v. r46652	Illumina HiSeq 2500-1TB	8718524	8015	42	1	0.68
Variovorax sp. CF079	[4]	FMZU00000000	SAMN05444679	2687453692	Permanent Draft	DOE Joint Genome Institute (JGI)	Proteobacteria	Betaproteobacteria	Burkholderiales	Comamonadaceae	Variovorax	spades v. 3.6.2	Illumina HiSeq 2500-1TB	6847006	6762	71	0	0.67
Variovorax sp. OV700	[4]	FNDR00000000	SAMN05444748	2687453678	Permanent Draft	DOE Joint Genome Institute (JGI)	Proteobacteria	Betaproteobacteria	Burkholderiales	Comamonadaceae	Variovorax	spades v. 3.6.2	Illumina HiSeq 2500-1TB	6483567	6049	36	1	0.66
Variovorax sp. YR634	[4]	FNOL00000000	SAMN05518669	2690315617	Permanent Draft	DOE Joint Genome Institute (JGI)	Proteobacteria	Betaproteobacteria	Burkholderiales	Comamonadaceae	Variovorax	spades v. 3.6.2	Illumina HiSeq 2500-1TB	7157607	6783	66	0	0.66
Variovorax sp. YR266	[4]	FNPM00000000	SAMN05518854	2687453812	Permanent Draft	DOE Joint Genome Institute (JGI)	Proteobacteria	Betaproteobacteria	Burkholderiales	Comamonadaceae	Variovorax	spades v. 3.6.2	Illumina HiSeq 2500-1TB	7461249	6963	49	1	0.66
Variovorax sp. YR216	[4]	FNRO00000000	SAMN05444680	2690315647	Permanent Draft	DOE Joint Genome Institute (JGI)	Proteobacteria	Betaproteobacteria	Burkholderiales	Comamonadaceae	Variovorax	spades v. 3.6.2	Illumina HiSeq 2500-1TB	7371494	7051	49	0	0.66
Variovorax sp. OK202	[4]	FNZJ00000000	SAMN05518853	2687453690	Permanent Draft	DOE Joint Genome Institute (JGI)	Proteobacteria	Betaproteobacteria	Burkholderiales	Comamonadaceae	Variovorax	spades v. 3.6.2	Illumina HiSeq 2500-1TB	8802000	8107	70	0	0.68
Variovorax sp. YR750	[4]	FOBJ00000000	SAMN05518845	2687453686	Permanent Draft	DOE Joint Genome Institute (JGI)	Proteobacteria	Betaproteobacteria	Burkholderiales	Comamonadaceae	Variovorax	spades v. 3.6.2	Illumina HiSeq 2500-1TB	8099414	7494	58	1	0.67
Variovorax sp. OV084	[4]	FOII00000000	SAMN05443580	2687453687	Permanent Draft	DOE Joint Genome Institute (JGI)	Proteobacteria	Betaproteobacteria	Burkholderiales	Comamonadaceae	Variovorax	spades v. 3.6.2	Illumina HiSeq 2500-1TB	7387450	6930	60	1	0.66
Variovorax sp. OK212	[4]	FOLP00000000	SAMN05444746	2690315635	Permanent Draft	DOE Joint Genome Institute (JGI)	Proteobacteria	Betaproteobacteria	Burkholderiales	Comamonadaceae	Variovorax	spades v. 3.6.2	Illumina HiSeq 2500-1TB	8802773	8100	66	0	0.68
Variovorax sp. OV329	[4]	FOUG00000000	SAMN05444747	2687453688	Permanent Draft	DOE Joint Genome Institute (JGI)	Proteobacteria	Betaproteobacteria	Burkholderiales	Comamonadaceae	Variovorax	spades v. 3.6.2	Illumina HiSeq 2500-1TB	6313206	5940	61	0	0.68
Variovorax sp. PDC80	[4]	FOWG00000000	SAMN05443579	2687453681	Permanent Draft	DOE Joint Genome Institute (JGI)	Proteobacteria	Betaproteobacteria	Burkholderiales	Comamonadaceae	Variovorax	spades v. 3.6.2	Illumina HiSeq 2500-1TB	8962376	8140	42	1	0.7
Variovorax sp. GV040	[4]	QAYA00000000	SAMN08778929	2738543019	Permanent Draft	DOE Joint Genome Institute (JGI)	Proteobacteria	Betaproteobacteria	Burkholderiales	Comamonadaceae	Variovorax	spades v. 3.9.0	Illumina HiSeq 2500-1TB	7459457	6842	43	0	0.69
Variovorax sp. BT01	[4]	SLVE00000000	SAMN08779375	2738543013	Permanent Draft	DOE Joint Genome Institute (JGI)	Proteobacteria	Betaproteobacteria	Burkholderiales	Comamonadaceae	Variovorax	spades v. 3.9.0	Illumina HiSeq 2500-1TB	5618633	5302	21	0	0.66
Variovorax sp. GV051	[4]	SLYJ00000000	SAMN08779377	2738541277	Permanent Draft	DOE Joint Genome Institute (JGI)	Proteobacteria	Betaproteobacteria	Burkholderiales	Comamonadaceae	Variovorax	spades v. 3.9.0	Illumina HiSeq 2500-1TB	7458140	6839	39	0	0.69
Variovorax sp. GV008	[4]	SLYZ00000000	SAMN08779376	2738541307	Permanent Draft	DOE Joint Genome Institute (JGI)	Proteobacteria	Betaproteobacteria	Burkholderiales	Comamonadaceae	Variovorax	spades v. 3.9.0	Illumina HiSeq 2500-1TB	8606193	7888	65	2	0.68
Variovorax sp. BK613	This Paper	JACIBG000000000	SAMN12024225	2825234338	Permanent Draft	DOE Joint Genome Institute (JGI)	Proteobacteria	Betaproteobacteria	Burkholderiales	Comamonadaceae	Variovorax	spades v. 3.13.0	Illumina NovaSeq	7410714	7025	30	0	0.68
Variovorax sp. BK658	This Paper	JACIBM000000000	SAMN12023591	2825270441	Permanent Draft	DOE Joint Genome Institute (JGI)	Proteobacteria	Betaproteobacteria	Burkholderiales	Comamonadaceae	Variovorax	spades v. 3.13.0	Illumina NovaSeq	6063871	5814	20	0	0.68
Variovorax sp. YR752	This Paper	OCMW00000000	SAMN05518800	2734482178	Permanent Draft	DOE Joint Genome Institute (JGI)	Proteobacteria	Betaproteobacteria	Burkholderiales	Comamonadaceae	Variovorax	HGAP v. 2.3.0_p5,protocol version=2.3.0 method=RS_HGAP_Assembly.3,smrtpipe.py v1.87.139483,	Illumina HiSeq 2500-1TB, PacBio RS, PacBio RS II	7549133	7101	2	1	0.66
Variovorax sp. GV014	This Paper	QEOH00000000	SAMN08776058	2757320433	Permanent Draft	DOE Joint Genome Institute (JGI)	Proteobacteria	Betaproteobacteria	Burkholderiales	Comamonadaceae	Variovorax	spades v. 3.10.1	Illumina HiSeq 2500-1TB	8606793	7889	64	3	0.68
Variovorax sp. GV035	This Paper	QJTM00000000	SAMN08775492	2757320412	Permanent Draft	DOE Joint Genome Institute (JGI)	Proteobacteria	Betaproteobacteria	Burkholderiales	Comamonadaceae	Variovorax	spades v. 3.10.1	Illumina HiSeq 2500-1TB	7466780	6856	40	0	0.69
Variovorax sp. GV042	This Paper	QKLT00000000	SAMN08776059	2757320422	Permanent Draft	DOE Joint Genome Institute (JGI)	Proteobacteria	Betaproteobacteria	Burkholderiales	Comamonadaceae	Variovorax	spades v. 3.10.1	Illumina HiSeq 2500-1TB	7459305	6845	45	0	0.69
Variovorax sp. GV004	This Paper	QKUE00000000	SAMN08776057	2757320526	Permanent Draft	DOE Joint Genome Institute (JGI)	Proteobacteria	Betaproteobacteria	Burkholderiales	Comamonadaceae	Variovorax	spades v. 3.10.1	Illumina HiSeq 2500-1TB	7467160	6859	42	0	0.69
Variovorax sp. BK460	This Paper	SGWS00000000	SAMN10871973	2795386117	Permanent Draft	DOE Joint Genome Institute (JGI)	Proteobacteria	Betaproteobacteria	Burkholderiales	Comamonadaceae	Variovorax	spades v. 3.12.0	Illumina NovaSeq, PacBio RS II	6541090	6176	34	0	0.67
Variovorax sp. BK119	This Paper	SGXQ00000000	SAMN10872266	2799112243	Permanent Draft	DOE Joint Genome Institute (JGI)	Proteobacteria	Betaproteobacteria	Burkholderiales	Comamonadaceae	Variovorax	spades v. 3.12.0	Illumina NovaSeq, PacBio RS II	5866236	5614	7	1	0.69
Variovorax sp. BK151	This Paper	SLVO00000000	SAMN10872268	2799112225	Permanent Draft	DOE Joint Genome Institute (JGI)	Proteobacteria	Betaproteobacteria	Burkholderiales	Comamonadaceae	Variovorax	spades v. 3.12.0	Illumina NovaSeq, PacBio RS II	7514933	6987	31	0	0.68
Variovorax sp. BK370	This Paper	SLZJ00000000	SAMN10872256	2795386127	Permanent Draft	DOE Joint Genome Institute (JGI)	Proteobacteria	Betaproteobacteria	Burkholderiales	Comamonadaceae	Variovorax	spades v. 3.12.0	Illumina NovaSeq, PacBio RS II	7402324	6912	36	4	0.68
Collimonas sp. OK242	[2]	FNOR00000000	SAMN04515617	2609459735	Permanent Draft	DOE Joint Genome Institute (JGI)	Proteobacteria	Betaproteobacteria	Burkholderiales	Oxalobacteraceae	Collimonas	ALLPATHS v. r46652	Illumina HiSeq 2500-1TB	4978279	4680	56	1	0.57
Collimonas sp. OK607	[2]	FOKF00000000	SAMN04515620	2609459737	Permanent Draft	DOE Joint Genome Institute (JGI)	Proteobacteria	Betaproteobacteria	Burkholderiales	Oxalobacteraceae	Collimonas	ALLPATHS v. r46652	Illumina HiSeq 2500-1TB	5374538	5126	90	0	0.56
Collimonas sp. OK412	[2]	FOLC00000000	SAMN04515619	2609459736	Permanent Draft	DOE Joint Genome Institute (JGI)	Proteobacteria	Betaproteobacteria	Burkholderiales	Oxalobacteraceae	Collimonas	ALLPATHS v. r46652	Illumina HiSeq 2500-1TB	5457163	4928	61	1	0.6
Collimonas sp. OK307	[2]	FOQI00000000	SAMN04515618	2609459734	Permanent Draft	DOE Joint Genome Institute (JGI)	Proteobacteria	Betaproteobacteria	Burkholderiales	Oxalobacteraceae	Collimonas	ALLPATHS v. r46652	Illumina HiSeq 2500-1TB	5184619	4815	44	3	0.56
Duganella sp. OV458	[2]	FNCD00000000	SAMN05216320	2609459727	Permanent Draft	DOE Joint Genome Institute (JGI)	Proteobacteria	Betaproteobacteria	Burkholderiales	Oxalobacteraceae	Duganella	ALLPATHS v. r46652	Illumina HiSeq 2500-1TB	6422241	5787	23	1	0.62
Duganella sp. CF402	[2]	FOBG00000000	SAMN05216319	2616644845	Permanent Draft	DOE Joint Genome Institute (JGI)	Proteobacteria	Betaproteobacteria	Burkholderiales	Oxalobacteraceae	Duganella	ALLPATHS v. r46652	Illumina HiSeq 2500-1TB	6240445	5576	14	1	0.63
Duganella sp. OV510	[4]	FNEQ00000000	SAMN05428973	2684623000	Permanent Draft	DOE Joint Genome Institute (JGI)	Proteobacteria	Betaproteobacteria	Burkholderiales	Oxalobacteraceae	Duganella	spades v. 3.6.2	Illumina HiSeq 2500-1TB	6428745	5810	28	1	0.62
Duganella sp. CF517	[4]	FODC00000000	SAMN05428959	2684623001	Permanent Draft	DOE Joint Genome Institute (JGI)	Proteobacteria	Betaproteobacteria	Burkholderiales	Oxalobacteraceae	Duganella	spades v. 3.6.2	Illumina HiSeq 2500-1TB	7061117	5977	30	0	0.65
Duganella sp. CF458	[4]	FOOF00000000	SAMN05518865	2687453813	Permanent Draft	DOE Joint Genome Institute (JGI)	Proteobacteria	Betaproteobacteria	Burkholderiales	Oxalobacteraceae	Duganella	spades v. 3.6.2	Illumina HiSeq 2500-1TB	6341035	5786	61	0	0.63
Duganella sp. GV083	[4]	QJTL00000000	SAMN08778885	2738541297	Permanent Draft	DOE Joint Genome Institute (JGI)	Proteobacteria	Betaproteobacteria	Burkholderiales	Oxalobacteraceae	Duganella	spades v. 3.9.0	Illumina HiSeq 2500-1TB	6549566	5899	24	1	0.63
Duganella sp. GV053	[4]	QKMN00000000	SAMN08777236	2738541357	Permanent Draft	DOE Joint Genome Institute (JGI)	Proteobacteria	Betaproteobacteria	Burkholderiales	Oxalobacteraceae	Duganella	spades v. 3.9.0	Illumina HiSeq 2500-1TB	6549408	5898	24	1	0.63
Duganella sp. GV066	[4]	QLLJ00000000	SAMN08778884	2738543003	Permanent Draft	DOE Joint Genome Institute (JGI)	Proteobacteria	Betaproteobacteria	Burkholderiales	Oxalobacteraceae	Duganella	spades v. 3.9.0	Illumina HiSeq 2500-1TB	6549560	5899	24	1	0.63
Duganella sp. GV039	[4]	QLLZ00000000	SAMN08778883	2738543029	Permanent Draft	DOE Joint Genome Institute (JGI)	Proteobacteria	Betaproteobacteria	Burkholderiales	Oxalobacteraceae	Duganella	spades v. 3.9.0	Illumina HiSeq 2500-1TB	6549249	5898	25	1	0.63
Duganella sp. GV089	[4]	RCWV00000000	SAMN08779347	2738543026	Permanent Draft	DOE Joint Genome Institute (JGI)	Proteobacteria	Betaproteobacteria	Burkholderiales	Oxalobacteraceae	Duganella	spades v. 3.9.0	Illumina HiSeq 2500-1TB	6549408	5898	24	1	0.63
Duganella sp. GV023	This Paper	QREC00000000	SAMN08776054	2757320444	Permanent Draft	DOE Joint Genome Institute (JGI)	Proteobacteria	Betaproteobacteria	Burkholderiales	Oxalobacteraceae	Duganella	spades v. 3.10.1	Illumina HiSeq 2500-1TB	6550150	5902	24	1	0.63
Duganella sp. GV032	This Paper	QUNB00000000	SAMN08776055	2757320418	Permanent Draft	DOE Joint Genome Institute (JGI)	Proteobacteria	Betaproteobacteria	Burkholderiales	Oxalobacteraceae	Duganella	spades v. 3.10.1	Illumina HiSeq 2500-1TB	6549885	5899	24	1	0.63
Duganella sp. GV046	This Paper	QUND00000000	SAMN08775405	2757320423	Permanent Draft	DOE Joint Genome Institute (JGI)	Proteobacteria	Betaproteobacteria	Burkholderiales	Oxalobacteraceae	Duganella	spades v. 3.10.1	Illumina HiSeq 2500-1TB	6549992	5901	24	1	0.63
Duganella sp. GV038	This Paper	QUNP00000000	SAMN08776232	2757320440	Permanent Draft	DOE Joint Genome Institute (JGI)	Proteobacteria	Betaproteobacteria	Burkholderiales	Oxalobacteraceae	Duganella	spades v. 3.10.1	Illumina HiSeq 2500-1TB	6549992	5901	24	1	0.63
Duganella sp. GV067	This Paper	QUNU00000000	SAMN08775156	2757320446	Permanent Draft	DOE Joint Genome Institute (JGI)	Proteobacteria	Betaproteobacteria	Burkholderiales	Oxalobacteraceae	Duganella	spades v. 3.10.1	Illumina HiSeq 2500-1TB	6549840	5902	26	1	0.63
Duganella sp. BK701	This Paper	SGXH00000000	SAMN10872006	2799112223	Permanent Draft	DOE Joint Genome Institute (JGI)	Proteobacteria	Betaproteobacteria	Burkholderiales	Oxalobacteraceae	Duganella	spades v. 3.12.0	Illumina NovaSeq, PacBio RS II	6254126	5595	11	0	0.63
Duganella sp. BK054	This Paper	SHKT00000000	SAMN10872272	2799112264	Permanent Draft	DOE Joint Genome Institute (JGI)	Proteobacteria	Betaproteobacteria	Burkholderiales	Oxalobacteraceae	Duganella	spades v. 3.12.0	Illumina NovaSeq, PacBio RS II	6238014	5786	13	0	0.63
Herbaspirillum sp. YR522	[1]	AKJA00000000	SAMN00839653	2511231026	Permanent Draft	Oak Ridge National Laboratory	Proteobacteria	Betaproteobacteria	Burkholderiales	Oxalobacteraceae	Herbaspirillum	Velvet	Illumina HiSeq 2000	5225445	5025	596	0	0.63
Herbaspirillum sp. CF444	[1]	AKJW00000000	SAMN00839627	2511231003	Permanent Draft	Oak Ridge National Laboratory	Proteobacteria	Betaproteobacteria	Burkholderiales	Oxalobacteraceae	Herbaspirillum	Velvet	Illumina HiSeq 2000	5606035	5064	171	0	0.6
Janthinobacterium sp. OK676	[2]	FNHA00000000	SAMN05216517	2609459643	Permanent Draft	DOE Joint Genome Institute (JGI)	Proteobacteria	Betaproteobacteria	Burkholderiales	Oxalobacteraceae	Janthinobacterium	ALLPATHS v. r46652	Illumina HiSeq 2500-1TB	6271734	5596	31	0	0.63
Janthinobacterium sp. YR213	[4]	FNDA00000000	SAMN05428968	2690315660	Permanent Draft	DOE Joint Genome Institute (JGI)	Proteobacteria	Betaproteobacteria	Burkholderiales	Oxalobacteraceae	Janthinobacterium	spades v. 3.6.2	Illumina HiSeq 2500-1TB	6421535	5761	15	0	0.63
Massilia sp. PDC64	[4]	FMZS00000000	SAMN05428966	2684623005	Permanent Draft	DOE Joint Genome Institute (JGI)	Proteobacteria	Betaproteobacteria	Burkholderiales	Oxalobacteraceae	Massilia	spades v. 3.6.2	Illumina HiSeq 2500-1TB	7515134	6619	36	0	0.66
Massilia sp. CF038	[4]	FQWU00000000	SAMN05428948	2690315615	Permanent Draft	DOE Joint Genome Institute (JGI)	Proteobacteria	Betaproteobacteria	Burkholderiales	Oxalobacteraceae	Massilia	spades v. 3.6.2	Illumina HiSeq 2500-1TB	5664349	5186	14	0	0.62
Massilia sp. GV045	[4]	QAXZ00000000	SAMN08777573	2738543018	Permanent Draft	DOE Joint Genome Institute (JGI)	Proteobacteria	Betaproteobacteria	Burkholderiales	Oxalobacteraceae	Massilia	spades v. 3.9.0	Illumina HiSeq 2500-1TB	6718814	5908	35	0	0.66
Massilia sp. GV016	[4]	QAYI00000000	SAMN08778908	2738541300	Permanent Draft	DOE Joint Genome Institute (JGI)	Proteobacteria	Betaproteobacteria	Burkholderiales	Oxalobacteraceae	Massilia	spades v. 3.9.0	Illumina HiSeq 2500-1TB	6675882	5882	35	0	0.66
Massilia sp. GV090	[4]	SLYL00000000	SAMN08779349	2738541280	Permanent Draft	DOE Joint Genome Institute (JGI)	Proteobacteria	Betaproteobacteria	Burkholderiales	Oxalobacteraceae	Massilia	spades v. 3.9.0	Illumina HiSeq 2500-1TB	6630198	5818	39	0	0.66
Massilia sp. GV097	[4]	SMBW00000000	SAMN08779350	2738543030	Permanent Draft	DOE Joint Genome Institute (JGI)	Proteobacteria	Betaproteobacteria	Burkholderiales	Oxalobacteraceae	Massilia	spades v. 3.9.0	Illumina HiSeq 2500-1TB	6719714	5909	36	0	0.66
Massilia sp. GV024	This Paper	QJTN00000000	SAMN08776056	2757320414	Permanent Draft	DOE Joint Genome Institute (JGI)	Proteobacteria	Betaproteobacteria	Burkholderiales	Oxalobacteraceae	Massilia	spades v. 3.10.1	Illumina HiSeq 2500-1TB	6676984	5886	34	0	0.66
Methylibium sp. CF059	[2]	JUGM01000000	SAMN02787123	2585428062	Permanent Draft	DOE Joint Genome Institute (JGI)	Proteobacteria	Betaproteobacteria	Burkholderiales	unclassified	Methylibium	vpAllpaths v. r46652	Illumina HiSeq 2000, Illumina HiSeq 2500	6842168	6284	38	1	0.66
Methylibium sp. CF468	[2]	JUGZ01000000	SAMN02787116	2585428058	Permanent Draft	DOE Joint Genome Institute (JGI)	Proteobacteria	Betaproteobacteria	Burkholderiales	unclassified	Methylibium	vpAllpaths v. r46652	Illumina HiSeq 2000, Illumina HiSeq 2500	6853932	6225	72	0	0.69
Methylibium sp. YR605	[2]	JUHA00000000	SAMN02787082	2585428057	Permanent Draft	DOE Joint Genome Institute (JGI)	Proteobacteria	Betaproteobacteria	Burkholderiales	unclassified	Methylibium	vpAllpaths v. r46652	Illumina HiSeq 2000, Illumina HiSeq 2500	6737412	6174	58	1	0.69
Mitsuaria sp. PDC51	[4]	FOZE00000000	SAMN05428960	2690315655	Permanent Draft	DOE Joint Genome Institute (JGI)	Proteobacteria	Betaproteobacteria	Burkholderiales	unclassified	Mitsuaria	spades v. 3.6.2	Illumina HiSeq 2500-1TB	5852107	5017	6	1	0.7
Mitsuaria sp. BK037	This Paper	JACHYS000000000	SAMN12024204	2824793149	Permanent Draft	DOE Joint Genome Institute (JGI)	Proteobacteria	Betaproteobacteria	Burkholderiales	unclassified	Mitsuaria	spades v. 3.13.0	Illumina NovaSeq	5849103	5055	8	0	0.7
Mitsuaria sp. BK041	This Paper	JACHYT000000000	SAMN12024017	2824798205	Permanent Draft	DOE Joint Genome Institute (JGI)	Proteobacteria	Betaproteobacteria	Burkholderiales	unclassified	Mitsuaria	spades v. 3.13.0	Illumina NovaSeq	5857269	5051	3	0	0.7
Mitsuaria sp. BK045	This Paper	JACHYU000000000	SAMN12024142	2824803257	Permanent Draft	DOE Joint Genome Institute (JGI)	Proteobacteria	Betaproteobacteria	Burkholderiales	unclassified	Mitsuaria	spades v. 3.13.0	Illumina NovaSeq	5857174	5049	3	0	0.7
Rhizobacter sp. OV335	[2]	FRCQ00000000	SAMN02787076	2588253510	Permanent Draft	DOE Joint Genome Institute (JGI)	Proteobacteria	Betaproteobacteria	Burkholderiales	unclassified	Rhizobacter	vpAllpaths v. r46652	Illumina HiSeq 2000, Illumina HiSeq 2500	6901809	6275	72	1	0.69
Roseateles sp. YR242	[2]	FOAV00000000	SAMN05216359	2615840637	Permanent Draft	DOE Joint Genome Institute (JGI)	Proteobacteria	Betaproteobacteria	Burkholderiales	unclassified	Roseateles	ALLPATHS v. r46652	Illumina HiSeq 2500-1TB	5976631	5083	38	1	0.66
Cellvibrio sp. YR554	[4]	SNZQ00000000	SAMN08777574	2738541276	Permanent Draft	DOE Joint Genome Institute (JGI)	Proteobacteria	Gammaproteobacteria	Cellvibrionales	Cellvibrionaceae	Cellvibrio	spades v. 3.9.0	Illumina HiSeq 2500-1TB	4690596	4002	30	0	0.48
Citrobacter sp. YR018	This Paper	QKME00000000	SAMN08775402	2757320448	Permanent Draft	DOE Joint Genome Institute (JGI)	Proteobacteria	Gammaproteobacteria	Enterobacterales	Enterobacteriaceae	Citrobacter	spades v. 3.10.1	Illumina HiSeq 2500-1TB	4498513	4308	37	0	0.55
Enterobacter sp. PDC34	[4]	FRCI00000000	SAMN05428986	2690315661	Permanent Draft	DOE Joint Genome Institute (JGI)	Proteobacteria	Gammaproteobacteria	Enterobacterales	Enterobacteriaceae	Enterobacter	spades v. 3.6.2	Illumina HiSeq 2500-1TB	4683223	4573	18	0	0.55
Enterobacter sp. OV724	This Paper	SNZD00000000	SAMN08775686	2758568622	Permanent Draft	DOE Joint Genome Institute (JGI)	Proteobacteria	Gammaproteobacteria	Enterobacterales	Enterobacteriaceae	Enterobacter	spades v. 3.10.1	Illumina HiSeq 2500-1TB	4367584	4237	16	2	0.53
Pantoea sp. YR343	[1]	AKIT00000000	SAMN00839652	2511231025	Permanent Draft	Oak Ridge National Laboratory	Proteobacteria	Gammaproteobacteria	Enterobacterales	Erwiniaceae	Pantoea	Velvet	Illumina HiSeq 2000	5324661	4992	169	1	0.55
Pantoea sp. GM01	[1]	AKIU00000000	SAMN00839628	2511231035	Permanent Draft	Oak Ridge National Laboratory	Proteobacteria	Gammaproteobacteria	Enterobacterales	Erwiniaceae	Pantoea	Velvet	Illumina HiSeq 2000	5341610	5107	192	1	0.54
Pantoea sp. YR512	[4]	FOSD00000000	SAMN05518863	2690315618	Permanent Draft	DOE Joint Genome Institute (JGI)	Proteobacteria	Gammaproteobacteria	Enterobacterales	Erwiniaceae	Pantoea	spades v. 3.6.2	Illumina HiSeq 2500-1TB	5277081	4903	27	0	0.55
Pantoea sp. OV426	[4]	FOVG00000000	SAMN05428971	2690315639	Permanent Draft	DOE Joint Genome Institute (JGI)	Proteobacteria	Gammaproteobacteria	Enterobacterales	Erwiniaceae	Pantoea	spades v. 3.6.2	Illumina HiSeq 2500-1TB	4751258	4541	12	1	0.55
Pantoea sp. YR525	[4]	FPBU00000000	SAMN05518864	2690315619	Permanent Draft	DOE Joint Genome Institute (JGI)	Proteobacteria	Gammaproteobacteria	Enterobacterales	Erwiniaceae	Pantoea	spades v. 3.6.2	Illumina HiSeq 2500-1TB	5276872	4901	27	0	0.55
Pantoea sp. BK028	This Paper	SLVN00000000	SAMN10872258	2799112224	Permanent Draft	DOE Joint Genome Institute (JGI)	Proteobacteria	Gammaproteobacteria	Enterobacterales	Erwiniaceae	Pantoea	spades v. 3.12.0	Illumina NovaSeq, PacBio RS II	4830491	4503	22	0	0.58
Rahnella aquatilis OV588	[4]	JUHL01000000	SAMN02787061	2585427592	Permanent Draft	DOE Joint Genome Institute (JGI)	Proteobacteria	Gammaproteobacteria	Enterobacterales	Yersiniaceae	Rahnella	vpAllpaths v. r46652	Illumina HiSeq 2000, Illumina HiSeq 2500	5370892	4941	45	8	0.52
Rahnella aquatilis OV744	[4]	JUHM01000000	SAMN02787062	2585427591	Permanent Draft	DOE Joint Genome Institute (JGI)	Proteobacteria	Gammaproteobacteria	Enterobacterales	Yersiniaceae	Rahnella	vpAllpaths v. r46652	Illumina HiSeq 2000, Illumina HiSeq 2500	5482980	5110	58	5	0.52
Acinetobacter sp. YR461	[2]	FODU00000000	SAMN04487817	2615840642	Permanent Draft	DOE Joint Genome Institute (JGI)	Proteobacteria	Gammaproteobacteria	Pseudomonadales	Moraxellaceae	Acinetobacter	ALLPATHS v. r46652	Illumina HiSeq 2500-1TB	3959766	3798	36	0	0.39
Pseudomonas sp. GM41(2012)	[1,6]	AKJN00000000	SAMN00839639	2511231013	Permanent Draft	Oak Ridge National Laboratory	Proteobacteria	Gammaproteobacteria	Pseudomonadales	Pseudomonadaceae	Pseudomonas	CLC Genomics Workbench v. 4.9	Illumina HiSeq 2000	6631502	6150	230	0	0.59
Pseudomonas sp. GM30	[1,6]	AKJP00000000	SAMN00839637	2511231011	Permanent Draft	Oak Ridge National Laboratory	Proteobacteria	Gammaproteobacteria	Pseudomonadales	Pseudomonadaceae	Pseudomonas	CLC Genomics Workbench v. 4.9	Illumina HiSeq 2000	6149768	5696	215	2	0.6
Pseudomonas sp. GM102	[1]	AKJB00000000	SAMN00839629	2511231004	Permanent Draft	Oak Ridge National Laboratory	Proteobacteria	Gammaproteobacteria	Pseudomonadales	Pseudomonadaceae	Pseudomonas	Velvet	Illumina HiSeq 2000	6669789	6126	207	0	0.59
Pseudomonas sp. GM84	[1]	AKJC00000000	SAMN00839651	2511231024	Permanent Draft	Oak Ridge National Laboratory	Proteobacteria	Gammaproteobacteria	Pseudomonadales	Pseudomonadaceae	Pseudomonas	CLC Genomics Workbench v. 4.9	Illumina HiSeq 2000	5835885	5384	446	0	0.63
Pseudomonas sp. GM80	[1]	AKJD00000000	SAMN00839650	2511231023	Permanent Draft	Oak Ridge National Laboratory	Proteobacteria	Gammaproteobacteria	Pseudomonadales	Pseudomonadaceae	Pseudomonas	CLC Genomics Workbench v. 4.9	Illumina HiSeq 2000	6808468	6333	368	1	0.59
Pseudomonas sp. GM79	[1]	AKJE00000000	SAMN00839649	2511231022	Permanent Draft	Oak Ridge National Laboratory	Proteobacteria	Gammaproteobacteria	Pseudomonadales	Pseudomonadaceae	Pseudomonas	Velvet	Illumina HiSeq 2000	6719296	6146	166	0	0.59
Pseudomonas sp. GM78	[1]	AKJF00000000	SAMN00839648	2511231021	Permanent Draft	Oak Ridge National Laboratory	Proteobacteria	Gammaproteobacteria	Pseudomonadales	Pseudomonadaceae	Pseudomonas	CLC Genomics Workbench v. 4.9	Illumina HiSeq 2000	7302637	6804	291	1	0.6
Pseudomonas sp. GM74	[1]	AKJG00000000	SAMN00839647	2511231020	Permanent Draft	Oak Ridge National Laboratory	Proteobacteria	Gammaproteobacteria	Pseudomonadales	Pseudomonadaceae	Pseudomonas	CLC Genomics Workbench v. 4.9	Illumina HiSeq 2000	6115223	5649	219	0	0.6
Pseudomonas sp. GM67	[1]	AKJH00000000	SAMN00839646	2511231019	Permanent Draft	Oak Ridge National Laboratory	Proteobacteria	Gammaproteobacteria	Pseudomonadales	Pseudomonadaceae	Pseudomonas	CLC Genomics Workbench v. 4.9	Illumina HiSeq 2000	6520662	6086	254	2	0.6
Pseudomonas sp. GM60	[1]	AKJI00000000	SAMN00839645	2511231018	Permanent Draft	Oak Ridge National Laboratory	Proteobacteria	Gammaproteobacteria	Pseudomonadales	Pseudomonadaceae	Pseudomonas	CLC Genomics Workbench v. 4.9	Illumina HiSeq 2000	6436256	5991	230	0	0.6
Pseudomonas sp. GM55	[1]	AKJJ00000000	SAMN00839644	2511231017	Permanent Draft	Oak Ridge National Laboratory	Proteobacteria	Gammaproteobacteria	Pseudomonadales	Pseudomonadaceae	Pseudomonas	CLC Genomics Workbench v. 4.9	Illumina HiSeq 2000	6503007	6068	217	0	0.6
Pseudomonas sp. GM50	[1]	AKJK00000000	SAMN00839643	2511231016	Permanent Draft	Oak Ridge National Laboratory	Proteobacteria	Gammaproteobacteria	Pseudomonadales	Pseudomonadaceae	Pseudomonas	CLC Genomics Workbench v. 4.9	Illumina HiSeq 2000	6704427	6151	202	0	0.59
Pseudomonas sp. GM49	[1]	AKJL00000000	SAMN00839642	2511231015	Permanent Draft	Oak Ridge National Laboratory	Proteobacteria	Gammaproteobacteria	Pseudomonadales	Pseudomonadaceae	Pseudomonas	Velvet	Illumina HiSeq 2000	6598026	6339	370	1	0.6
Pseudomonas sp. GM48	[1]	AKJM00000000	SAMN00839640	2511231014	Permanent Draft	Oak Ridge National Laboratory	Proteobacteria	Gammaproteobacteria	Pseudomonadales	Pseudomonadaceae	Pseudomonas	CLC Genomics Workbench v. 4.9	Illumina HiSeq 2000	6462302	5976	272	1	0.59
Pseudomonas sp. GM33	[1]	AKJO00000000	SAMN00839638	2511231012	Permanent Draft	Oak Ridge National Laboratory	Proteobacteria	Gammaproteobacteria	Pseudomonadales	Pseudomonadaceae	Pseudomonas	CLC Genomics Workbench v. 4.9	Illumina HiSeq 2000	6738011	6177	245	1	0.6
Pseudomonas sp. GM25	[1]	AKJQ00000000	SAMN00839636	2511231010	Permanent Draft	Oak Ridge National Laboratory	Proteobacteria	Gammaproteobacteria	Pseudomonadales	Pseudomonadaceae	Pseudomonas	CLC Genomics Workbench v. 4.9	Illumina HiSeq 2000	6373152	5836	186	1	0.61
Pseudomonas sp. GM24	[1]	AKJR00000000	SAMN00839634	2511231032	Permanent Draft	Oak Ridge National Laboratory	Proteobacteria	Gammaproteobacteria	Pseudomonadales	Pseudomonadaceae	Pseudomonas	CLC Genomics Workbench v. 4.9	Illumina HiSeq 2000	6536105	5974	476	0	0.59
Pseudomonas sp. GM21	[1]	AKJS00000000	SAMN00839633	2511231008	Permanent Draft	Oak Ridge National Laboratory	Proteobacteria	Gammaproteobacteria	Pseudomonadales	Pseudomonadaceae	Pseudomonas	CLC Genomics Workbench v. 4.9	Illumina HiSeq 2000	6624100	6154	258	1	0.58
Pseudomonas sp. GM18	[1]	AKJT00000000	SAMN00839632	2511231007	Permanent Draft	Oak Ridge National Laboratory	Proteobacteria	Gammaproteobacteria	Pseudomonadales	Pseudomonadaceae	Pseudomonas	CLC Genomics Workbench v. 4.9	Illumina HiSeq 2000	6306603	5797	178	0	0.6
Pseudomonas sp. GM17	[1]	AKJU00000000	SAMN00839631	2511231006	Permanent Draft	Oak Ridge National Laboratory	Proteobacteria	Gammaproteobacteria	Pseudomonadales	Pseudomonadaceae	Pseudomonas	Velvet	Illumina HiSeq 2000	6794709	6188	308	0	0.63
Pseudomonas sp. GM16	[1]	AKJV00000000	SAMN00839630	2511231031	Permanent Draft	Oak Ridge National Laboratory	Proteobacteria	Gammaproteobacteria	Pseudomonadales	Pseudomonadaceae	Pseudomonas	Velvet	Illumina HiSeq 2000	6558529	5981	155	0	0.59
Pseudomonas sp. OK272	[2]	FOCB00000000	SAMN04487857	2609459710	Permanent Draft	DOE Joint Genome Institute (JGI)	Proteobacteria	Gammaproteobacteria	Pseudomonadales	Pseudomonadaceae	Pseudomonas	ALLPATHS v. r46652	Illumina HiSeq 2500-1TB	5293913	4849	50	1	0.61
Pseudomonas sp. OK266	[2]	FOCU00000000	SAMN04487856	2609459675	Permanent Draft	DOE Joint Genome Institute (JGI)	Proteobacteria	Gammaproteobacteria	Pseudomonadales	Pseudomonadaceae	Pseudomonas	ALLPATHS v. r46652	Illumina HiSeq 2500-1TB	6581720	5964	31	1	0.59
Pseudomonas sp. OK602	[2]	FOUL00000000	SAMN04487858	2609459712	Permanent Draft	DOE Joint Genome Institute (JGI)	Proteobacteria	Gammaproteobacteria	Pseudomonadales	Pseudomonadaceae	Pseudomonas	ALLPATHS v. r46652	Illumina HiSeq 2500-1TB	5289324	4854	49	1	0.61
Pseudomonas sp. PDC86	[4]	FNPO00000000	SAMN05444743	2687453791	Permanent Draft	DOE Joint Genome Institute (JGI)	Proteobacteria	Gammaproteobacteria	Pseudomonadales	Pseudomonadaceae	Pseudomonas	spades v. 3.6.2	Illumina HiSeq 2500-1TB	6968694	6400	86	0	0.61
Pseudomonas sp. OV546	[4]	FPCE00000000	SAMN05428951	2684623003	Permanent Draft	DOE Joint Genome Institute (JGI)	Proteobacteria	Gammaproteobacteria	Pseudomonadales	Pseudomonadaceae	Pseudomonas	spades v. 3.6.2	Illumina HiSeq 2500-1TB	6779701	6311	34	0	0.61
Pseudomonas sp. GV071	[4]	QAOJ00000000	SAMN08777558	2738543021	Permanent Draft	DOE Joint Genome Institute (JGI)	Proteobacteria	Gammaproteobacteria	Pseudomonadales	Pseudomonadaceae	Pseudomonas	spades v. 3.9.0	Illumina HiSeq 2500-1TB	5718241	5312	26	0	0.61
Pseudomonas sp. GV085	[4]	QAOV00000000	SAMN08778937	2738543004	Permanent Draft	DOE Joint Genome Institute (JGI)	Proteobacteria	Gammaproteobacteria	Pseudomonadales	Pseudomonadaceae	Pseudomonas	spades v. 3.9.0	Illumina HiSeq 2500-1TB	6381073	5945	43	1	0.6
Pseudomonas sp. GV041	[4]	QAXW00000000	SAMN08777203	2738543015	Permanent Draft	DOE Joint Genome Institute (JGI)	Proteobacteria	Gammaproteobacteria	Pseudomonadales	Pseudomonadaceae	Pseudomonas	spades v. 3.9.0	Illumina HiSeq 2500-1TB	6750701	6379	59	1	0.59
Pseudomonas sp. GV012	[4]	QAXX00000000	SAMN08778933	2738543016	Permanent Draft	DOE Joint Genome Institute (JGI)	Proteobacteria	Gammaproteobacteria	Pseudomonadales	Pseudomonadaceae	Pseudomonas	spades v. 3.9.0	Illumina HiSeq 2500-1TB	5657564	5068	29	0	0.6
Pseudomonas sp. GV054	[4]	QAYB00000000	SAMN08776791	2738543020	Permanent Draft	DOE Joint Genome Institute (JGI)	Proteobacteria	Gammaproteobacteria	Pseudomonadales	Pseudomonadaceae	Pseudomonas	spades v. 3.9.0	Illumina HiSeq 2500-1TB	5718238	5314	26	0	0.61
Pseudomonas sp. GV091	[4]	QAYF00000000	SAMN08778957	2738543025	Permanent Draft	DOE Joint Genome Institute (JGI)	Proteobacteria	Gammaproteobacteria	Pseudomonadales	Pseudomonadaceae	Pseudomonas	spades v. 3.9.0	Illumina HiSeq 2500-1TB	6600348	6008	47	0	0.59
Pseudomonas sp. GV021	[4]	QBKK00000000	SAMN08778934	2738541271	Permanent Draft	DOE Joint Genome Institute (JGI)	Proteobacteria	Gammaproteobacteria	Pseudomonadales	Pseudomonadaceae	Pseudomonas	spades v. 3.9.0	Illumina HiSeq 2500-1TB	5657310	5076	32	0	0.6
Pseudomonas sp. GV105	[4]	QBUF00000000	SAMN08778958	2738541303	Permanent Draft	DOE Joint Genome Institute (JGI)	Proteobacteria	Gammaproteobacteria	Pseudomonadales	Pseudomonadaceae	Pseudomonas	spades v. 3.9.0	Illumina HiSeq 2500-1TB	6591772	6046	40	0	0.61
Pseudomonas sp. GV047	[4]	QCWA00000000	SAMN08778935	2738541309	Permanent Draft	DOE Joint Genome Institute (JGI)	Proteobacteria	Gammaproteobacteria	Pseudomonadales	Pseudomonadaceae	Pseudomonas	spades v. 3.9.0	Illumina HiSeq 2500-1TB	6926455	6425	39	0	0.61
Pseudomonas sp. GV058	[4]	QJTQ00000000	SAMN08778936	2738541282	Permanent Draft	DOE Joint Genome Institute (JGI)	Proteobacteria	Gammaproteobacteria	Pseudomonadales	Pseudomonadaceae	Pseudomonas	spades v. 3.9.0	Illumina HiSeq 2500-1TB	6593925	6046	37	0	0.61
Pseudomonas sp. GV077	[4]	SLYG00000000	SAMN08779398	2738541265	Permanent Draft	DOE Joint Genome Institute (JGI)	Proteobacteria	Gammaproteobacteria	Pseudomonadales	Pseudomonadaceae	Pseudomonas	spades v. 3.9.0	Illumina HiSeq 2500-1TB	6594665	6045	38	0	0.61
Pseudomonas sp. GV087	[4]	SOAH00000000	SAMN08779399	2738541294	Permanent Draft	DOE Joint Genome Institute (JGI)	Proteobacteria	Gammaproteobacteria	Pseudomonadales	Pseudomonadaceae	Pseudomonas	spades v. 3.9.0	Illumina HiSeq 2500-1TB	6925949	6425	40	0	0.61
Pseudomonas sp. OV508	This Paper	QEOF00000000	SAMN08776060	2757320530	Permanent Draft	DOE Joint Genome Institute (JGI)	Proteobacteria	Gammaproteobacteria	Pseudomonadales	Pseudomonadaceae	Pseudomonas	spades v. 3.10.1	Illumina HiSeq 2500-1TB	6202941	5760	27	0	0.61
Pseudomonas sp. OV226	This Paper	QGGS00000000	SAMN08776241	2757320525	Permanent Draft	DOE Joint Genome Institute (JGI)	Proteobacteria	Gammaproteobacteria	Pseudomonadales	Pseudomonadaceae	Pseudomonas	spades v. 3.10.1	Illumina HiSeq 2500-1TB	6803102	6433	55	2	0.59
Pseudomonas sp. NP28-5	This Paper	QICP00000000	SAMN08775490	2757320439	Permanent Draft	DOE Joint Genome Institute (JGI)	Proteobacteria	Gammaproteobacteria	Pseudomonadales	Pseudomonadaceae	Pseudomonas	spades v. 3.10.1	Illumina HiSeq 2500-1TB	5895985	5116	56	0	0.59
Pseudomonas sp. GV034	This Paper	QJSO00000000	SAMN08775687	2757320411	Permanent Draft	DOE Joint Genome Institute (JGI)	Proteobacteria	Gammaproteobacteria	Pseudomonadales	Pseudomonadaceae	Pseudomonas	spades v. 3.10.1	Illumina HiSeq 2500-1TB	5718029	5315	28	0	0.61
Pseudomonas sp. OV529	This Paper	QKLX00000000	SAMN08775694	2757320430	Permanent Draft	DOE Joint Genome Institute (JGI)	Proteobacteria	Gammaproteobacteria	Pseudomonadales	Pseudomonadaceae	Pseudomonas	spades v. 3.10.1	Illumina HiSeq 2500-1TB	6847781	6418	71	0	0.59
Pseudomonas sp. OV467	This Paper	QKLY00000000	SAMN08775693	2757320431	Permanent Draft	DOE Joint Genome Institute (JGI)	Proteobacteria	Gammaproteobacteria	Pseudomonadales	Pseudomonadaceae	Pseudomonas	spades v. 3.10.1	Illumina HiSeq 2500-1TB	5746818	5236	24	0	0.59
Pseudomonas sp. OV286	This Paper	QKMB00000000	SAMN08775403	2757320438	Permanent Draft	DOE Joint Genome Institute (JGI)	Proteobacteria	Gammaproteobacteria	Pseudomonadales	Pseudomonadaceae	Pseudomonas	spades v. 3.10.1	Illumina HiSeq 2500-1TB	6511181	6249	86	1	0.59
Pseudomonas sp. NP10-3	This Paper	QKUC00000000	SAMN08775690	2757320523	Permanent Draft	DOE Joint Genome Institute (JGI)	Proteobacteria	Gammaproteobacteria	Pseudomonadales	Pseudomonadaceae	Pseudomonas	spades v. 3.10.1	Illumina HiSeq 2500-1TB	6045976	5331	52	0	0.59
Pseudomonas sp. OV081	This Paper	QTUD00000000	SAMN08775691	2757320522	Permanent Draft	DOE Joint Genome Institute (JGI)	Proteobacteria	Gammaproteobacteria	Pseudomonadales	Pseudomonadaceae	Pseudomonas	spades v. 3.10.1	Illumina HiSeq 2500-1TB	7685911	7524	61	5	0.59
Pseudomonas sp. OV577	This Paper	QTUF00000000	SAMN08776061	2757320524	Permanent Draft	DOE Joint Genome Institute (JGI)	Proteobacteria	Gammaproteobacteria	Pseudomonadales	Pseudomonadaceae	Pseudomonas	spades v. 3.10.1	Illumina HiSeq 2500-1TB	5801404	5419	34	0	0.61
Pseudomonas sp. OV657	This Paper	QTUH00000000	SAMN08776243	2757320527	Permanent Draft	DOE Joint Genome Institute (JGI)	Proteobacteria	Gammaproteobacteria	Pseudomonadales	Pseudomonadaceae	Pseudomonas	spades v. 3.10.1	Illumina HiSeq 2500-1TB	6596955	6039	43	1	0.59
Pseudomonas sp. GV088	This Paper	QTUI00000000	SAMN08775688	2757320529	Permanent Draft	DOE Joint Genome Institute (JGI)	Proteobacteria	Gammaproteobacteria	Pseudomonadales	Pseudomonadaceae	Pseudomonas	spades v. 3.10.1	Illumina HiSeq 2500-1TB	6752800	6379	57	1	0.59
Pseudomonas sp. OV221	This Paper	QUMR00000000	SAMN08776240	2757320533	Permanent Draft	DOE Joint Genome Institute (JGI)	Proteobacteria	Gammaproteobacteria	Pseudomonadales	Pseudomonadaceae	Pseudomonas	spades v. 3.10.1	Illumina HiSeq 2500-1TB	6562161	6039	30	0	0.59
Pseudomonas sp. GV082	This Paper	QUMY00000000	SAMN08776238	2757320413	Permanent Draft	DOE Joint Genome Institute (JGI)	Proteobacteria	Gammaproteobacteria	Pseudomonadales	Pseudomonadaceae	Pseudomonas	spades v. 3.10.1	Illumina HiSeq 2500-1TB	6598315	6055	38	0	0.61
Pseudomonas sp. OV397	This Paper	QUNK00000000	SAMN08775154	2757320432	Permanent Draft	DOE Joint Genome Institute (JGI)	Proteobacteria	Gammaproteobacteria	Pseudomonadales	Pseudomonadaceae	Pseudomonas	spades v. 3.10.1	Illumina HiSeq 2500-1TB	6379741	5950	52	0	0.6
Pseudomonas sp. GV062	This Paper	QUNM00000000	SAMN08775491	2757320437	Permanent Draft	DOE Joint Genome Institute (JGI)	Proteobacteria	Gammaproteobacteria	Pseudomonadales	Pseudomonadaceae	Pseudomonas	spades v. 3.10.1	Illumina HiSeq 2500-1TB	6597897	6058	39	0	0.61
Pseudomonas sp. GV101	This Paper	QUNQ00000000	SAMN08775689	2757320441	Permanent Draft	DOE Joint Genome Institute (JGI)	Proteobacteria	Gammaproteobacteria	Pseudomonadales	Pseudomonadaceae	Pseudomonas	spades v. 3.10.1	Illumina HiSeq 2500-1TB	6598051	6057	40	0	0.61
Pseudomonas sp. GV086	This Paper	QUNV00000000	SAMN08776239	2757320447	Permanent Draft	DOE Joint Genome Institute (JGI)	Proteobacteria	Gammaproteobacteria	Pseudomonadales	Pseudomonadaceae	Pseudomonas	spades v. 3.10.1	Illumina HiSeq 2500-1TB	6597513	6061	38	0	0.61
Pseudomonas sp. OV184	This Paper	SNYU00000000	SAMN08775404	2758568605	Permanent Draft	DOE Joint Genome Institute (JGI)	Proteobacteria	Gammaproteobacteria	Pseudomonadales	Pseudomonadaceae	Pseudomonas	spades v. 3.10.1	Illumina HiSeq 2500-1TB	5896470	5568	18	0	0.6
Pseudomonas sp. OV144	This Paper	SOCG00000000	SAMN08775692	2757320538	Permanent Draft	DOE Joint Genome Institute (JGI)	Proteobacteria	Gammaproteobacteria	Pseudomonadales	Pseudomonadaceae	Pseudomonas	spades v. 3.10.1	Illumina HiSeq 2500-1TB	5031938	4664	10	0	0.59
Pseudomonas sp. OV341	This Paper	SOEK00000000	SAMN08776242	2757320528	Permanent Draft	DOE Joint Genome Institute (JGI)	Proteobacteria	Gammaproteobacteria	Pseudomonadales	Pseudomonadaceae	Pseudomonas	spades v. 3.10.1	Illumina HiSeq 2500-1TB	6938938	6444	59	1	0.59
Dyella sp. OK004	[2]	FOZI00000000	SAMN05216570	2609459631	Permanent Draft	DOE Joint Genome Institute (JGI)	Proteobacteria	Gammaproteobacteria	Xanthomonadales	Rhodanobacteraceae	Dyella	ALLPATHS v. r46652	Illumina HiSeq 2500-1TB	4960986	4293	8	0	0.63
Dyella sp. YR388	[4]	RCWW00000000	SAMN08779348	2739367700	Permanent Draft	DOE Joint Genome Institute (JGI)	Proteobacteria	Gammaproteobacteria	Xanthomonadales	Rhodanobacteraceae	Dyella	spades v. 3.9.0	Illumina HiSeq 2500-1TB	4747630	4290	7	1	0.64
Luteibacter sp. OK325	[4]	QAOX00000000	SAMN08778907	2738543009	Permanent Draft	DOE Joint Genome Institute (JGI)	Proteobacteria	Gammaproteobacteria	Xanthomonadales	Rhodanobacteraceae	Luteibacter	spades v. 3.9.0	Illumina HiSeq 2500-1TB	4944499	4394	21	0	0.64
Rhodanobacter sp. OK091	[4]	FRCH00000000	SAMN05428972	2690315657	Permanent Draft	DOE Joint Genome Institute (JGI)	Proteobacteria	Gammaproteobacteria	Xanthomonadales	Rhodanobacteraceae	Rhodanobacter	spades v. 3.6.2	Illumina HiSeq 2500-1TB	4419886	3908	11	0	0.64
Lysobacter sp. YR284	[2]	FNPT00000000	SAMN04487939	2615840641	Permanent Draft	DOE Joint Genome Institute (JGI)	Proteobacteria	Gammaproteobacteria	Xanthomonadales	Xanthomonadaceae	Lysobacter	ALLPATHS v. r46652	Illumina HiSeq 2500-1TB	6249540	5066	46	1	0.7
Lysobacter sp. CF310	[2]	FOSS00000000	SAMN04487938	2616644831	Permanent Draft	DOE Joint Genome Institute (JGI)	Proteobacteria	Gammaproteobacteria	Xanthomonadales	Xanthomonadaceae	Lysobacter	ALLPATHS v. r46652	Illumina HiSeq 2500-1TB	4729332	4234	12	3	0.69
Pseudoxanthomonas sp. CF125	[2]	FNLD00000000	SAMN05216569	2615840523	Permanent Draft	DOE Joint Genome Institute (JGI)	Proteobacteria	Gammaproteobacteria	Xanthomonadales	Xanthomonadaceae	Pseudoxanthomonas	ALLPATHS v. r46652	Illumina HiSeq 2500-1TB	4216411	3782	6	3	0.64
Pseudoxanthomonas sp. CF385	[4]	FNKZ00000000	SAMN05428982	2690315626	Permanent Draft	DOE Joint Genome Institute (JGI)	Proteobacteria	Gammaproteobacteria	Xanthomonadales	Xanthomonadaceae	Pseudoxanthomonas	spades v. 3.6.2	Illumina HiSeq 2500-1TB	3875448	3625	7	1	0.68
Pseudoxanthomonas sp. GM95	[4]	FOAX00000000	SAMN05428989	2690315633	Permanent Draft	DOE Joint Genome Institute (JGI)	Proteobacteria	Gammaproteobacteria	Xanthomonadales	Xanthomonadaceae	Pseudoxanthomonas	spades v. 3.6.2	Illumina HiSeq 2500-1TB	4695108	4157	10	0	0.67
Pseudoxanthomonas sp. YR558	[4]	FPCI00000000	SAMN05428990	2690315625	Permanent Draft	DOE Joint Genome Institute (JGI)	Proteobacteria	Gammaproteobacteria	Xanthomonadales	Xanthomonadaceae	Pseudoxanthomonas	spades v. 3.6.2	Illumina HiSeq 2500-1TB	3791176	3555	4	0	0.67
Stenotrophomonas sp. YR243	[2]		SAMN04487863	2617270730	Permanent Draft	DOE Joint Genome Institute (JGI)	Proteobacteria	Gammaproteobacteria	Xanthomonadales	Xanthomonadaceae	Stenotrophomonas	ALLPATHS v. r46652	Illumina HiSeq 2500-1TB	4682891	4327	12	1	0.66
Stenotrophomonas sp. YR347	[4]	FZPB00000000	SAMN05518671	2693429819	Permanent Draft	DOE Joint Genome Institute (JGI)	Proteobacteria	Gammaproteobacteria	Xanthomonadales	Xanthomonadaceae	Stenotrophomonas	spades v. 3.6.2	Illumina HiSeq 2500-1TB	4686524	4333	11	1	0.66
Stenotrophomonas sp. YR399	[4]	PGTW00000000	SAMN05518862	2695420952	Permanent Draft	DOE Joint Genome Institute (JGI)	Proteobacteria	Gammaproteobacteria	Xanthomonadales	Xanthomonadaceae	Stenotrophomonas	spades v. 3.6.2	Illumina HiSeq 2500-1TB	4686743	4342	10	1	0.66
Stenotrophomonas sp. CF319	This Paper	RBIB00000000	SAMN08776244	2758568591	Permanent Draft	DOE Joint Genome Institute (JGI)	Proteobacteria	Gammaproteobacteria	Xanthomonadales	Xanthomonadaceae	Stenotrophomonas	spades v. 3.10.1	Illumina HiSeq 2500-1TB	4627884	4275	13	1	0.66
Stenotrophomonas sp. BK441	This Paper	SGXN00000000	SAMN10871995	2799112234	Permanent Draft	DOE Joint Genome Institute (JGI)	Proteobacteria	Gammaproteobacteria	Xanthomonadales	Xanthomonadaceae	Stenotrophomonas	spades v. 3.12.0	Illumina NovaSeq, PacBio RS II	3736209	3452	9	0	0.7
Roseimicrobium sp. ORNL1	[10]	CP049143	SAMN14143996		Complete Genome	Genomic Resource Center at the University of Maryland School of Medicine	Verrucomicrobia	Verrucomicrobiae	Verrucomicrobiales	Verrucomicrobiaceae	Roseimicrobium	HGAP v. 4	PacBio Sequel	7957748	6425	1		0.6
	1	Brown SD; Utturkar SM; Klingeman DM; Johnson CM; Martin SL; Land ML; Lu TY; Schadt CW, et al. Twenty-one genome sequences from Pseudomonas species and 19 genome sequences from diverse bacteria isolated from the rhizosphere and endosphere of Populus deltoides. J Bacteriol 2012;194(21),5991-3.
	2	Levy A; Salas Gonzalez I; Mittelviefhaus M; Clingenpeel S; Herrera Paredes S; Miao J; Wang K; Devescovi G, et al. Genomic features of bacterial adaptation to plants. Nat Genet 2018;50(1),138-50.
	3	Brown SD; Klingeman DM; Lu T-YS; Johnson CM; Utturkar SM; Land ML; Schadt CW; Doktycz MJ, et al. Draft Genome Sequence of Rhizobium sp. Strain PDO1-076, a Bacterium Isolated from Populus deltoides. Journal of Bacteriology 2012;194(9),2383-4.
	4	Blair PM, Land ML, Piatek MJ, Jacobson DA, Lu T-YS, Doktycz MJ, Pelletier DA. 2018. Exploration of the biosynthetic potential of the Populus microbiome. mSystems 3: e00045-18. https://doi.org/10.1128/mSystems .00045-18.
	5	Klingeman DM; Utturkar SM; Lu T-YS; Schadt CW; Pelletier DA, Brown SD. Draft Genome Sequences of Four Streptomyces Isolates from the Populus trichocarpa Root Endosphere and Rhizosphere. Genome Announcements Nov 2015, 3 (6) e01344-15; DOI: 10.1128/genomeA.01344-15
	6	Utturkar SM, Klingeman DM, Land ML, Schadt CW, Doktycz MJ, Pelletier DA, Brown SD,.Evaluation and validation of de novo and hybrid assembly techniques to derive high-quality genome sequences. Bioinformatics, Volume 30, Issue 19, October 2014, Pages 2709–2716, https://doi.org/10.1093/bioinformatics/btu391
	7	Pelletier DA, Burdick LH, Podar M, Schadt CW, Kalluri UC. 2020. Draft genome sequence of Larkinella sp. strain BK230, isolated from Populus deltoides roots. Microbiol Resour Announc 9:e00159-20. https://doi.org/10.1128/MRA.00159-20.
	8	Podar M, Jturner J, Burdick LH, Pelletier DA. Complete Genome Sequence of Terriglobus albidus Strain ORNL, an Acidobacterium Isolated from the Populus deltoides Rhizosphere. Microbiol Resour Announc 8:e01065-19. https://doi.org/10.1128/MRA.01065-19.
	9	Carper DL, Schadt CW, Burdick LH, Kalluri UC, Pelletier DA. 2020. Draft Genome Sequence of Tumebacillus sp. Strain BK434, Isolated from the Roots of Eastern Cottonwood. Microbiol Resour Announc 9:1–2 doi: https://doi.org/﻿10.1128/MRA.00351-20.
	10	Podar M, Turner J, Burdick LH, Pelletier DA. Complete Genome Sequence of the Novel Roseimicrobium sp. Strain ORNL1, a Verrucomicrobium Isolated from the Populus deltoides Rhizosphere. Roux S, editor. Microbiol Resour Announc. 2020;9:26–7.
	11	Podar M, Turner J, Burdick LH, Pelletier DA. Complete Genome Sequence of Starkeya sp. Strain ORNL1, a Soil Alphaproteobacterium Isolated from the Rhizosphere of Populus deltoides. Thrash JC, editor. Microbiol Resour Announc [Internet]. 2020;9:9–11. Available from: https://mra.asm.org/content/9/27/e00644-20
	12	Bortniak, VL, Pelletier, DA and Newman, JD. Chryseobacterium populi sp. nov., isolated from Populus deltoides endosphere. IJSEM 69(2):356-362 https://doi.org/10.1099/ijsem.0.003140
